# Supplementary material for: Whole-Genome Resequencing of Holstein Bulls for Indel Discovery and Identification of Genes Associated with Milk Composition Traits in Dairy Cattle
Source: PLoS One. 2016 Dec 28;11(12):e0168946. doi: 10.1371/journal.pone.0168946 (PMC5193355; doi:10.1371/journal.pone.0168946)
Supplement: S1 Table — (XLSX) [file pone.0168946.s002.xlsx]

## Sheet: Sheet1
S1 Table. Summary of validated indels
Chromosome	Position	Reference allele	Alternative allele	Size	Confirmed?	Forward primer	Reverse primer
11	91096	T	TT	1	no	ATTTGGCCCTTTGTTGACCC	ACTAGTAGGTTGGTGTGCTGT
1	45507146	A	AA	1	no	GGCAGCAAGTATGTCAGCTT	AGGAAGGGGAAGAAAGGAAGG
13	68362774	T	TT	1	yes	CGAGGAGAGGGAACAAAGGT	ACCTCTCTCCCTGGAAAAGC
11	102417061	GG	G	1	no	GGTTTGCTTTCACGGGTTCT	GCCACTGATACAACACGAGC
20	23445206	TA	T	1	yes	AATTGTGCTGGTGAAGGTCG	TCCAGTGGTGTGTTGTTATGC
3	29850050	AA	A	1	yes	CAGAGGCTACTTGGTCCCAA	ACCCTAAACCTCTGGCTTCC
25	28005997	GG	G	1	yes	GGCTGCACTGACCATCAAAT	GGCTGAGGAGGACTTCTGAG
3	94516680	A	AAA	2	yes	CAAAAGTGGGTTCATATGCTGT	GCAGGAAGTAGGAGAACTCAGT
18	50755660	G	GAG	2	yes	GGCATGCTACAAGACTTAGCA	GGGAAGCACTGTTCAACCTG
22	50580477	GTA	G	2	no	ACGCACACTCATATACGGGT	GTTGTCGTGCTGTTCCAAGT
13	68364115	GAT	G	2	no	GGTCAGGGCAGGGATGATC	GCAAGGGAGGAAGGAGGAAA
6	23018080	A	AAGA	3	yes	GCGCATTCCTTACCACTAGC	GGGCCTCAAACTGCTTCTTC
13	63085491	G	GCAG	3	yes	GGTGACCTTTGCACTGGAAG	CCCACCATTCACAGGTTTGG
15	83580718	G	GAAG	3	yes	GGAATGCCTCTCAGATGCCT	GGTCTTCCCAATAGCAACAACG
6	23026631	GTAG	G	3	yes	GGGAATCGCTTTTCTCTACACC	ATGCTCCATGGCTCTCAACT
X	18874786	CGCG	C	3	yes	CGTCCTTTCTTTTCCGGTGG	CGGCTATCAAGTCAGCACAC
19	27533316	T	TGTGT	4	yes	TAAAGTCCTCCAAGCTGCCT	CTGGCAGGTTACGGTCCATA
19	25759841	G	GGCAG	4	yes	AAAGGTGGAGGACAGGCTTT	GGTTTGCCCAAGAGCTACAG
19	25323351	G	GGCGGCG	6	no	GGGTACGGCTGCGTAAATG	CGAGCAAGGCCAAATAGAGG
29	43944006	GAAAGGCCTTACCCTCCTCCTG	G	21	yes	CTAGGCAAGCTGGTCGTCT	TTGTTCCAGCCTGACTCCTT
