# Supplementary material for: Whole-Genome Resequencing of Holstein Bulls for Indel Discovery and Identification of Genes Associated with Milk Composition Traits in Dairy Cattle
Source: PLoS One. 2016 Dec 28;11(12):e0168946. doi: 10.1371/journal.pone.0168946 (PMC5193355; doi:10.1371/journal.pone.0168946)
Supplement: S2 Table — (XLSX) [file pone.0168946.s003.xlsx]

## Sheet: Sheet1
S2 Table.Functional enrichment of 695 genes containing the indels that were polymorphic between the high and low groups by KOBAS tool.
Term	Database	ID	Gene number	P-Value	Genes
Thyroid hormone synthesis	KEGG PATHWAY	bta04918	10	0.000316469	ENSBTAG00000018777|ENSBTAG00000001061|ENSBTAG00000008338|ENSBTAG00000002313|ENSBTAG00000015392|ENSBTAG00000007823|ENSBTAG00000004555|ENSBTAG00000002295|ENSBTAG00000012071|ENSBTAG00000014600
Glutamatergic synapse	KEGG PATHWAY	bta04724	11	0.00254347	ENSBTAG00000018777|ENSBTAG00000000005|ENSBTAG00000013047|ENSBTAG00000001061|ENSBTAG00000016005|ENSBTAG00000008338|ENSBTAG00000002313|ENSBTAG00000014828|ENSBTAG00000010026|ENSBTAG00000018989|ENSBTAG00000014600
Aldosterone synthesis and secretion	KEGG PATHWAY	bta04925	9	0.00262491	ENSBTAG00000018777|ENSBTAG00000001061|ENSBTAG00000008338|ENSBTAG00000002313|ENSBTAG00000020614|ENSBTAG00000010026|ENSBTAG00000002295|ENSBTAG00000047488|ENSBTAG00000014600
Arrhythmogenic right ventricular cardiomyopathy (ARVC)	KEGG PATHWAY	bta05412	8	0.00561707	ENSBTAG00000044046|ENSBTAG00000018255|ENSBTAG00000017266|ENSBTAG00000019929|ENSBTAG00000002651|ENSBTAG00000022000|ENSBTAG00000010026|ENSBTAG00000003709
GnRH signaling pathway	KEGG PATHWAY	bta04912	9	0.00635234	ENSBTAG00000018777|ENSBTAG00000001061|ENSBTAG00000008338|ENSBTAG00000002313|ENSBTAG00000020079|ENSBTAG00000033983|ENSBTAG00000013790|ENSBTAG00000010026|ENSBTAG00000014600
Vascular smooth muscle contraction	KEGG PATHWAY	bta04270	11	0.0064538	ENSBTAG00000018777|ENSBTAG00000010664|ENSBTAG00000001061|ENSBTAG00000008338|ENSBTAG00000002313|ENSBTAG00000033983|ENSBTAG00000018404|ENSBTAG00000020614|ENSBTAG00000010026|ENSBTAG00000040253|ENSBTAG00000014600
Insulin secretion	KEGG PATHWAY	bta04911	9	0.0068286	ENSBTAG00000018777|ENSBTAG00000001061|ENSBTAG00000008338|ENSBTAG00000020984|ENSBTAG00000017350|ENSBTAG00000010026|ENSBTAG00000002295|ENSBTAG00000000983|ENSBTAG00000014600
Axon guidance	KEGG PATHWAY	bta04360	14	0.00697654	ENSBTAG00000011446|ENSBTAG00000017746|ENSBTAG00000018133|ENSBTAG00000001061|ENSBTAG00000010462|ENSBTAG00000016005|ENSBTAG00000004685|ENSBTAG00000024394|ENSBTAG00000043991|ENSBTAG00000020489|ENSBTAG00000009438|ENSBTAG00000010241|ENSBTAG00000014270|ENSBTAG00000004368
cGMP-PKG signaling pathway	KEGG PATHWAY	bta04022	13	0.00937999	ENSBTAG00000018777|ENSBTAG00000004368|ENSBTAG00000008338|ENSBTAG00000002313|ENSBTAG00000013861|ENSBTAG00000033983|ENSBTAG00000018404|ENSBTAG00000020614|ENSBTAG00000010026|ENSBTAG00000002295|ENSBTAG00000016005|ENSBTAG00000040253|ENSBTAG00000014600
Retrograde endocannabinoid signaling	KEGG PATHWAY	bta04723	9	0.0116866	ENSBTAG00000018777|ENSBTAG00000001061|ENSBTAG00000008338|ENSBTAG00000002313|ENSBTAG00000014828|ENSBTAG00000010026|ENSBTAG00000011672|ENSBTAG00000018585|ENSBTAG00000014600
MAPK signaling pathway	KEGG PATHWAY	bta04010	17	0.0123144	ENSBTAG00000020887|ENSBTAG00000026234|ENSBTAG00000001061|ENSBTAG00000004368|ENSBTAG00000016005|ENSBTAG00000020079|ENSBTAG00000033983|ENSBTAG00000013790|ENSBTAG00000014828|ENSBTAG00000030259|ENSBTAG00000014825|ENSBTAG00000005273|ENSBTAG00000022000|ENSBTAG00000010026|ENSBTAG00000002295|ENSBTAG00000000218|ENSBTAG00000006017
Calcium signaling pathway	KEGG PATHWAY	bta04020	13	0.0155105	ENSBTAG00000020887|ENSBTAG00000001061|ENSBTAG00000008338|ENSBTAG00000012100|ENSBTAG00000002313|ENSBTAG00000013861|ENSBTAG00000018966|ENSBTAG00000014828|ENSBTAG00000010837|ENSBTAG00000010026|ENSBTAG00000016005|ENSBTAG00000040253|ENSBTAG00000014600
Dilated cardiomyopathy	KEGG PATHWAY	bta05414	8	0.0157767	ENSBTAG00000018777|ENSBTAG00000044046|ENSBTAG00000017266|ENSBTAG00000019929|ENSBTAG00000022000|ENSBTAG00000010026|ENSBTAG00000003709|ENSBTAG00000014600
Taste transduction	KEGG PATHWAY	bta04742	7	0.0161622	ENSBTAG00000019385|ENSBTAG00000025200|ENSBTAG00000012100|ENSBTAG00000014828|ENSBTAG00000002425|ENSBTAG00000038180|ENSBTAG00000014600
Fc gamma R-mediated phagocytosis	KEGG PATHWAY	bta04666	8	0.0179115	ENSBTAG00000001061|ENSBTAG00000031967|ENSBTAG00000033983|ENSBTAG00000020614|ENSBTAG00000016627|ENSBTAG00000014612|ENSBTAG00000021842|ENSBTAG00000039160
Gap junction	KEGG PATHWAY	bta04540	8	0.0202458	ENSBTAG00000018777|ENSBTAG00000001061|ENSBTAG00000008338|ENSBTAG00000002313|ENSBTAG00000033983|ENSBTAG00000018404|ENSBTAG00000000218|ENSBTAG00000014600
Cholinergic synapse	KEGG PATHWAY	bta04725	9	0.0209209	ENSBTAG00000018777|ENSBTAG00000001061|ENSBTAG00000008338|ENSBTAG00000002313|ENSBTAG00000033983|ENSBTAG00000016814|ENSBTAG00000014828|ENSBTAG00000010026|ENSBTAG00000014600
Dopaminergic synapse	KEGG PATHWAY	bta04728	10	0.0209664	ENSBTAG00000018777|ENSBTAG00000001061|ENSBTAG00000016005|ENSBTAG00000008338|ENSBTAG00000002313|ENSBTAG00000014828|ENSBTAG00000002280|ENSBTAG00000010026|ENSBTAG00000002295|ENSBTAG00000018520
Inflammatory mediator regulation of TRP channels	KEGG PATHWAY	bta04750	9	0.0220698	ENSBTAG00000018777|ENSBTAG00000010664|ENSBTAG00000025200|ENSBTAG00000001061|ENSBTAG00000008338|ENSBTAG00000002313|ENSBTAG00000020614|ENSBTAG00000005273|ENSBTAG00000014600
Long-term depression	KEGG PATHWAY	bta04730	6	0.0233259	ENSBTAG00000001061|ENSBTAG00000008338|ENSBTAG00000002313|ENSBTAG00000033983|ENSBTAG00000018404|ENSBTAG00000014828
Morphine addiction	KEGG PATHWAY	bta05032	8	0.0241406	ENSBTAG00000018777|ENSBTAG00000000005|ENSBTAG00000001061|ENSBTAG00000012100|ENSBTAG00000014828|ENSBTAG00000011672|ENSBTAG00000018585|ENSBTAG00000014600
Oxytocin signaling pathway	KEGG PATHWAY	bta04921	11	0.0268612	ENSBTAG00000018777|ENSBTAG00000001061|ENSBTAG00000004368|ENSBTAG00000008338|ENSBTAG00000002313|ENSBTAG00000033983|ENSBTAG00000016005|ENSBTAG00000022000|ENSBTAG00000010026|ENSBTAG00000000218|ENSBTAG00000014600
Phosphatidylinositol signaling system	KEGG PATHWAY	bta04070	8	0.028532	ENSBTAG00000001061|ENSBTAG00000008338|ENSBTAG00000002313|ENSBTAG00000024633|ENSBTAG00000018966|ENSBTAG00000006066|ENSBTAG00000026290|ENSBTAG00000010372
Long-term potentiation	KEGG PATHWAY	bta04720	6	0.0310463	ENSBTAG00000001061|ENSBTAG00000008338|ENSBTAG00000016005|ENSBTAG00000002313|ENSBTAG00000033983|ENSBTAG00000014600
Serotonergic synapse	KEGG PATHWAY	bta04726	9	0.0314045	ENSBTAG00000018777|ENSBTAG00000001061|ENSBTAG00000008338|ENSBTAG00000002313|ENSBTAG00000033983|ENSBTAG00000014828|ENSBTAG00000010837|ENSBTAG00000010026|ENSBTAG00000018585
Salivary secretion	KEGG PATHWAY	bta04970	7	0.0391191	ENSBTAG00000018777|ENSBTAG00000001061|ENSBTAG00000008338|ENSBTAG00000002313|ENSBTAG00000018404|ENSBTAG00000040253|ENSBTAG00000014600
Type II diabetes mellitus	KEGG PATHWAY	bta04930	5	0.0394354	ENSBTAG00000010026|ENSBTAG00000014828|ENSBTAG00000020614|ENSBTAG00000000983|ENSBTAG00000020887
Renin secretion	KEGG PATHWAY	bta04924	6	0.0402674	ENSBTAG00000018777|ENSBTAG00000012100|ENSBTAG00000016005|ENSBTAG00000002313|ENSBTAG00000008338|ENSBTAG00000010026
GABAergic synapse	KEGG PATHWAY	bta04727	7	0.0413032	ENSBTAG00000018777|ENSBTAG00000001061|ENSBTAG00000014828|ENSBTAG00000010026|ENSBTAG00000011672|ENSBTAG00000018585|ENSBTAG00000014600
inorganic cation transmembrane transport	Gene Ontology	GO:0098662	26	1.20827e-05	ENSBTAG00000020887|ENSBTAG00000015716|ENSBTAG00000002313|ENSBTAG00000015525|ENSBTAG00000047488|ENSBTAG00000011626|ENSBTAG00000011379|ENSBTAG00000013861|ENSBTAG00000043948|ENSBTAG00000022000|ENSBTAG00000010026|ENSBTAG00000038180|ENSBTAG00000005115|ENSBTAG00000017162|ENSBTAG00000027320|ENSBTAG00000020614|ENSBTAG00000014809|ENSBTAG00000018520|ENSBTAG00000040088|ENSBTAG00000005668|ENSBTAG00000002865|…
bounding membrane of organelle	Gene Ontology	GO:0098588	42	2.3264e-05	ENSBTAG00000007935|ENSBTAG00000002313|ENSBTAG00000012090|ENSBTAG00000014809|ENSBTAG00000003802|ENSBTAG00000010355|ENSBTAG00000016387|ENSBTAG00000007305|ENSBTAG00000011626|ENSBTAG00000016516|ENSBTAG00000001061|ENSBTAG00000006209|ENSBTAG00000025358|ENSBTAG00000003164|ENSBTAG00000016627|ENSBTAG00000011256|ENSBTAG00000017028|ENSBTAG00000002493|ENSBTAG00000010390|ENSBTAG00000027630|ENSBTAG00000019291|…
metal ion transport	Gene Ontology	GO:0030001	27	2.64274e-05	ENSBTAG00000020887|ENSBTAG00000015716|ENSBTAG00000002313|ENSBTAG00000015525|ENSBTAG00000002280|ENSBTAG00000047488|ENSBTAG00000011626|ENSBTAG00000011379|ENSBTAG00000013861|ENSBTAG00000043948|ENSBTAG00000022000|ENSBTAG00000010026|ENSBTAG00000038180|ENSBTAG00000005115|ENSBTAG00000017162|ENSBTAG00000027320|ENSBTAG00000020614|ENSBTAG00000014809|ENSBTAG00000018520|ENSBTAG00000040088|ENSBTAG00000016005|…
inorganic ion transmembrane transport	Gene Ontology	GO:0098660	27	2.76318e-05	ENSBTAG00000020887|ENSBTAG00000015716|ENSBTAG00000002313|ENSBTAG00000014395|ENSBTAG00000015525|ENSBTAG00000047488|ENSBTAG00000011626|ENSBTAG00000011379|ENSBTAG00000013861|ENSBTAG00000043948|ENSBTAG00000022000|ENSBTAG00000010026|ENSBTAG00000038180|ENSBTAG00000005115|ENSBTAG00000017162|ENSBTAG00000027320|ENSBTAG00000020614|ENSBTAG00000014809|ENSBTAG00000018520|ENSBTAG00000040088|ENSBTAG00000005668|…
cation transmembrane transport	Gene Ontology	GO:0098655	26	8.10463e-05	ENSBTAG00000020887|ENSBTAG00000015716|ENSBTAG00000002313|ENSBTAG00000015525|ENSBTAG00000047488|ENSBTAG00000011626|ENSBTAG00000011379|ENSBTAG00000013861|ENSBTAG00000043948|ENSBTAG00000022000|ENSBTAG00000010026|ENSBTAG00000038180|ENSBTAG00000005115|ENSBTAG00000017162|ENSBTAG00000027320|ENSBTAG00000020614|ENSBTAG00000014809|ENSBTAG00000018520|ENSBTAG00000040088|ENSBTAG00000005668|ENSBTAG00000002865|…
sarcolemma	Gene Ontology	GO:0042383	8	9.40414e-05	ENSBTAG00000016005|ENSBTAG00000044046|ENSBTAG00000018255|ENSBTAG00000013861|ENSBTAG00000038180|ENSBTAG00000022000|ENSBTAG00000010026|ENSBTAG00000018520
metal ion transmembrane transporter activity	Gene Ontology	GO:0046873	18	0.000122285	ENSBTAG00000011626|ENSBTAG00000005115|ENSBTAG00000011379|ENSBTAG00000020887|ENSBTAG00000043948|ENSBTAG00000002313|ENSBTAG00000013861|ENSBTAG00000027320|ENSBTAG00000006355|ENSBTAG00000015525|ENSBTAG00000022000|ENSBTAG00000018520|ENSBTAG00000047743|ENSBTAG00000014809|ENSBTAG00000010026|ENSBTAG00000005668|ENSBTAG00000047488|ENSBTAG00000038180
secretory granule membrane	Gene Ontology	GO:0030667	7	0.000148292	ENSBTAG00000002313|ENSBTAG00000011156|ENSBTAG00000003802|ENSBTAG00000034693|ENSBTAG00000014809|ENSBTAG00000007371|ENSBTAG00000010390
Golgi apparatus part	Gene Ontology	GO:0044431	22	0.000197281	ENSBTAG00000032660|ENSBTAG00000012090|ENSBTAG00000007305|ENSBTAG00000011626|ENSBTAG00000006209|ENSBTAG00000031967|ENSBTAG00000013955|ENSBTAG00000003164|ENSBTAG00000011256|ENSBTAG00000002303|ENSBTAG00000014661|ENSBTAG00000017028|ENSBTAG00000044082|ENSBTAG00000011156|ENSBTAG00000002914|ENSBTAG00000007371|ENSBTAG00000018295|ENSBTAG00000011206|ENSBTAG00000002788|ENSBTAG00000011267|ENSBTAG00000005005|…
whole membrane	Gene Ontology	GO:0098805	34	0.000209574	ENSBTAG00000007935|ENSBTAG00000002313|ENSBTAG00000002788|ENSBTAG00000003802|ENSBTAG00000010355|ENSBTAG00000016387|ENSBTAG00000007305|ENSBTAG00000027630|ENSBTAG00000016516|ENSBTAG00000013861|ENSBTAG00000025358|ENSBTAG00000012926|ENSBTAG00000016627|ENSBTAG00000011256|ENSBTAG00000002493|ENSBTAG00000010390|ENSBTAG00000019291|ENSBTAG00000017028|ENSBTAG00000044082|ENSBTAG00000011156|ENSBTAG00000021240|…
Golgi subcompartment	Gene Ontology	GO:0098791	12	0.000224886	ENSBTAG00000011626|ENSBTAG00000031967|ENSBTAG00000011206|ENSBTAG00000013955|ENSBTAG00000002788|ENSBTAG00000044082|ENSBTAG00000012090|ENSBTAG00000014661|ENSBTAG00000011156|ENSBTAG00000011256|ENSBTAG00000007371|ENSBTAG00000017028
divalent inorganic cation transmembrane transporter activity	Gene Ontology	GO:0072509	10	0.000234393	ENSBTAG00000011626|ENSBTAG00000020887|ENSBTAG00000005668|ENSBTAG00000002313|ENSBTAG00000013861|ENSBTAG00000006355|ENSBTAG00000015525|ENSBTAG00000022000|ENSBTAG00000014809|ENSBTAG00000010026
cation transport	Gene Ontology	GO:0006812	30	0.000266329	ENSBTAG00000020887|ENSBTAG00000015716|ENSBTAG00000002313|ENSBTAG00000015525|ENSBTAG00000002280|ENSBTAG00000047488|ENSBTAG00000011626|ENSBTAG00000011379|ENSBTAG00000013861|ENSBTAG00000043948|ENSBTAG00000022000|ENSBTAG00000010026|ENSBTAG00000043962|ENSBTAG00000038180|ENSBTAG00000005115|ENSBTAG00000017162|ENSBTAG00000027320|ENSBTAG00000009030|ENSBTAG00000020614|ENSBTAG00000014809|ENSBTAG00000018520|…
endosomal part	Gene Ontology	GO:0044440	14	0.000287626	ENSBTAG00000019291|ENSBTAG00000021240|ENSBTAG00000005827|ENSBTAG00000002788|ENSBTAG00000044082|ENSBTAG00000025358|ENSBTAG00000002966|ENSBTAG00000019639|ENSBTAG00000014809|ENSBTAG00000011256|ENSBTAG00000007371|ENSBTAG00000007305|ENSBTAG00000002493|ENSBTAG00000010355
regulation of potassium ion transport	Gene Ontology	GO:0043266	6	0.000366551	ENSBTAG00000017162|ENSBTAG00000002865|ENSBTAG00000047743|ENSBTAG00000002280|ENSBTAG00000010026|ENSBTAG00000017719
inorganic cation transmembrane transporter activity	Gene Ontology	GO:0022890	20	0.000398796	ENSBTAG00000011626|ENSBTAG00000005115|ENSBTAG00000011379|ENSBTAG00000020887|ENSBTAG00000043948|ENSBTAG00000002313|ENSBTAG00000013861|ENSBTAG00000027320|ENSBTAG00000006355|ENSBTAG00000015525|ENSBTAG00000022000|ENSBTAG00000008692|ENSBTAG00000018520|ENSBTAG00000047743|ENSBTAG00000014809|ENSBTAG00000010026|ENSBTAG00000040088|ENSBTAG00000005668|ENSBTAG00000047488|ENSBTAG00000038180
vacuolar membrane	Gene Ontology	GO:0005774	19	0.000399725	ENSBTAG00000032588|ENSBTAG00000019291|ENSBTAG00000021240|ENSBTAG00000007935|ENSBTAG00000025358|ENSBTAG00000005827|ENSBTAG00000002788|ENSBTAG00000044082|ENSBTAG00000006355|ENSBTAG00000002966|ENSBTAG00000019639|ENSBTAG00000012926|ENSBTAG00000016387|ENSBTAG00000014809|ENSBTAG00000011256|ENSBTAG00000007371|ENSBTAG00000007305|ENSBTAG00000002493|ENSBTAG00000010355
organelle subcompartment	Gene Ontology	GO:0031984	12	0.000402557	ENSBTAG00000011626|ENSBTAG00000031967|ENSBTAG00000011206|ENSBTAG00000013955|ENSBTAG00000002788|ENSBTAG00000044082|ENSBTAG00000012090|ENSBTAG00000014661|ENSBTAG00000011156|ENSBTAG00000011256|ENSBTAG00000007371|ENSBTAG00000017028
organelle membrane	Gene Ontology	GO:0031090	56	0.00042061	ENSBTAG00000001962|ENSBTAG00000007935|ENSBTAG00000002313|ENSBTAG00000002788|ENSBTAG00000012090|ENSBTAG00000002914|ENSBTAG00000003802|ENSBTAG00000010355|ENSBTAG00000016387|ENSBTAG00000007305|ENSBTAG00000011626|ENSBTAG00000016516|ENSBTAG00000014809|ENSBTAG00000006209|ENSBTAG00000025358|ENSBTAG00000040253|ENSBTAG00000012926|ENSBTAG00000003164|ENSBTAG00000016627|ENSBTAG00000011256|ENSBTAG00000017028|…
cation channel complex	Gene Ontology	GO:0034703	9	0.000470383	ENSBTAG00000020887|ENSBTAG00000002865|ENSBTAG00000027320|ENSBTAG00000038180|ENSBTAG00000047743|ENSBTAG00000022000|ENSBTAG00000010026|ENSBTAG00000017719|ENSBTAG00000018520
endosome membrane	Gene Ontology	GO:0010008	13	0.000487749	ENSBTAG00000019291|ENSBTAG00000021240|ENSBTAG00000005827|ENSBTAG00000002788|ENSBTAG00000044082|ENSBTAG00000025358|ENSBTAG00000002966|ENSBTAG00000019639|ENSBTAG00000014809|ENSBTAG00000011256|ENSBTAG00000007371|ENSBTAG00000007305|ENSBTAG00000010355
chromaffin granule membrane	Gene Ontology	GO:0042584	4	0.000529191	ENSBTAG00000014809|ENSBTAG00000011156|ENSBTAG00000034693|ENSBTAG00000010390
T-tubule	Gene Ontology	GO:0030315	4	0.000529191	ENSBTAG00000022000|ENSBTAG00000010026|ENSBTAG00000018520|ENSBTAG00000038180
endomembrane system	Gene Ontology	GO:0012505	75	0.000539177	ENSBTAG00000020787|ENSBTAG00000015716|ENSBTAG00000002313|ENSBTAG00000007976|ENSBTAG00000033983|ENSBTAG00000032660|ENSBTAG00000002788|ENSBTAG00000012090|ENSBTAG00000014809|ENSBTAG00000003802|ENSBTAG00000010355|ENSBTAG00000015737|ENSBTAG00000007305|ENSBTAG00000033759|ENSBTAG00000016122|ENSBTAG00000004278|ENSBTAG00000011626|ENSBTAG00000021176|ENSBTAG00000013699|ENSBTAG00000006209|ENSBTAG00000012866|…
vacuolar part	Gene Ontology	GO:0044437	19	0.000543953	ENSBTAG00000032588|ENSBTAG00000019291|ENSBTAG00000021240|ENSBTAG00000007935|ENSBTAG00000025358|ENSBTAG00000005827|ENSBTAG00000002788|ENSBTAG00000044082|ENSBTAG00000006355|ENSBTAG00000002966|ENSBTAG00000019639|ENSBTAG00000012926|ENSBTAG00000016387|ENSBTAG00000014809|ENSBTAG00000011256|ENSBTAG00000007371|ENSBTAG00000007305|ENSBTAG00000002493|ENSBTAG00000010355
cation transmembrane transporter activity	Gene Ontology	GO:0008324	22	0.000632089	ENSBTAG00000020887|ENSBTAG00000043948|ENSBTAG00000002313|ENSBTAG00000015525|ENSBTAG00000047488|ENSBTAG00000011626|ENSBTAG00000011379|ENSBTAG00000013861|ENSBTAG00000022000|ENSBTAG00000010026|ENSBTAG00000043962|ENSBTAG00000038180|ENSBTAG00000005115|ENSBTAG00000027320|ENSBTAG00000009030|ENSBTAG00000008692|ENSBTAG00000014809|ENSBTAG00000018520|ENSBTAG00000040088|ENSBTAG00000005668|ENSBTAG00000006355|…
cation channel activity	Gene Ontology	GO:0005261	13	0.000988876	ENSBTAG00000020887|ENSBTAG00000011379|ENSBTAG00000043948|ENSBTAG00000002313|ENSBTAG00000027320|ENSBTAG00000022000|ENSBTAG00000009030|ENSBTAG00000018520|ENSBTAG00000047743|ENSBTAG00000014809|ENSBTAG00000010026|ENSBTAG00000047488|ENSBTAG00000038180
regulation of postsynaptic membrane potential	Gene Ontology	GO:0060078	5	0.00107806	ENSBTAG00000043948|ENSBTAG00000016005|ENSBTAG00000014395|ENSBTAG00000018520|ENSBTAG00000038180
late endosome	Gene Ontology	GO:0005770	10	0.00109565	ENSBTAG00000005115|ENSBTAG00000006561|ENSBTAG00000020787|ENSBTAG00000002788|ENSBTAG00000044082|ENSBTAG00000006355|ENSBTAG00000019639|ENSBTAG00000014809|ENSBTAG00000007305|ENSBTAG00000002493
ion transmembrane transport	Gene Ontology	GO:0034220	27	0.0011544	ENSBTAG00000020887|ENSBTAG00000015716|ENSBTAG00000002313|ENSBTAG00000014395|ENSBTAG00000015525|ENSBTAG00000047488|ENSBTAG00000011626|ENSBTAG00000011379|ENSBTAG00000013861|ENSBTAG00000043948|ENSBTAG00000022000|ENSBTAG00000010026|ENSBTAG00000038180|ENSBTAG00000005115|ENSBTAG00000017162|ENSBTAG00000027320|ENSBTAG00000020614|ENSBTAG00000014809|ENSBTAG00000018520|ENSBTAG00000040088|ENSBTAG00000005668|…
voltage-gated ion channel activity	Gene Ontology	GO:0005244	10	0.00117583	ENSBTAG00000020887|ENSBTAG00000011379|ENSBTAG00000043948|ENSBTAG00000027320|ENSBTAG00000038180|ENSBTAG00000047743|ENSBTAG00000022000|ENSBTAG00000010026|ENSBTAG00000047488|ENSBTAG00000018520
voltage-gated channel activity	Gene Ontology	GO:0022832	10	0.00117583	ENSBTAG00000020887|ENSBTAG00000011379|ENSBTAG00000043948|ENSBTAG00000027320|ENSBTAG00000038180|ENSBTAG00000047743|ENSBTAG00000022000|ENSBTAG00000010026|ENSBTAG00000047488|ENSBTAG00000018520
transmembrane transport	Gene Ontology	GO:0055085	35	0.00121876	ENSBTAG00000020887|ENSBTAG00000015716|ENSBTAG00000002313|ENSBTAG00000014395|ENSBTAG00000015525|ENSBTAG00000016791|ENSBTAG00000047488|ENSBTAG00000011626|ENSBTAG00000011379|ENSBTAG00000013861|ENSBTAG00000043948|ENSBTAG00000022000|ENSBTAG00000010026|ENSBTAG00000043962|ENSBTAG00000038180|ENSBTAG00000005115|ENSBTAG00000017162|ENSBTAG00000003752|ENSBTAG00000027320|ENSBTAG00000021130|ENSBTAG00000020614|…
regulation of potassium ion transmembrane transport	Gene Ontology	GO:1901379	5	0.00127218	ENSBTAG00000010026|ENSBTAG00000047743|ENSBTAG00000002865|ENSBTAG00000017719|ENSBTAG00000017162
substrate-specific transporter activity	Gene Ontology	GO:0022892	32	0.00131675	ENSBTAG00000020887|ENSBTAG00000043948|ENSBTAG00000002313|ENSBTAG00000014395|ENSBTAG00000015525|ENSBTAG00000015737|ENSBTAG00000047488|ENSBTAG00000011626|ENSBTAG00000011379|ENSBTAG00000013861|ENSBTAG00000022000|ENSBTAG00000010026|ENSBTAG00000043962|ENSBTAG00000038180|ENSBTAG00000005115|ENSBTAG00000017028|ENSBTAG00000003752|ENSBTAG00000027320|ENSBTAG00000021130|ENSBTAG00000009030|ENSBTAG00000008692|…
regulation of ion transmembrane transport	Gene Ontology	GO:0034765	13	0.00144261	ENSBTAG00000005115|ENSBTAG00000020887|ENSBTAG00000017162|ENSBTAG00000002865|ENSBTAG00000027320|ENSBTAG00000022000|ENSBTAG00000020614|ENSBTAG00000010390|ENSBTAG00000047743|ENSBTAG00000018520|ENSBTAG00000010026|ENSBTAG00000017719|ENSBTAG00000038180
ion transport	Gene Ontology	GO:0006811	35	0.00147283	ENSBTAG00000020887|ENSBTAG00000015716|ENSBTAG00000002313|ENSBTAG00000014395|ENSBTAG00000015525|ENSBTAG00000002280|ENSBTAG00000047488|ENSBTAG00000011626|ENSBTAG00000011379|ENSBTAG00000013861|ENSBTAG00000043948|ENSBTAG00000022000|ENSBTAG00000010026|ENSBTAG00000043962|ENSBTAG00000038180|ENSBTAG00000005115|ENSBTAG00000003568|ENSBTAG00000017162|ENSBTAG00000027320|ENSBTAG00000021130|ENSBTAG00000009030|…
calcium ion transmembrane transport	Gene Ontology	GO:0070588	10	0.00154582	ENSBTAG00000011626|ENSBTAG00000020887|ENSBTAG00000015716|ENSBTAG00000002313|ENSBTAG00000013861|ENSBTAG00000022000|ENSBTAG00000020614|ENSBTAG00000010390|ENSBTAG00000014809|ENSBTAG00000010026
calcium ion transmembrane transporter activity	Gene Ontology	GO:0015085	7	0.00158989	ENSBTAG00000011626|ENSBTAG00000020887|ENSBTAG00000002313|ENSBTAG00000013861|ENSBTAG00000022000|ENSBTAG00000014809|ENSBTAG00000010026
gated channel activity	Gene Ontology	GO:0022836	13	0.00160011	ENSBTAG00000020887|ENSBTAG00000011379|ENSBTAG00000043948|ENSBTAG00000002313|ENSBTAG00000014395|ENSBTAG00000027320|ENSBTAG00000022000|ENSBTAG00000018520|ENSBTAG00000047743|ENSBTAG00000014809|ENSBTAG00000010026|ENSBTAG00000047488|ENSBTAG00000038180
potassium ion transport	Gene Ontology	GO:0006813	10	0.0016517	ENSBTAG00000011379|ENSBTAG00000043948|ENSBTAG00000017162|ENSBTAG00000002865|ENSBTAG00000027320|ENSBTAG00000017719|ENSBTAG00000047743|ENSBTAG00000002280|ENSBTAG00000010026|ENSBTAG00000047488
divalent metal ion transport	Gene Ontology	GO:0070838	14	0.00165476	ENSBTAG00000011626|ENSBTAG00000020887|ENSBTAG00000016005|ENSBTAG00000005668|ENSBTAG00000015716|ENSBTAG00000002313|ENSBTAG00000013861|ENSBTAG00000006355|ENSBTAG00000015525|ENSBTAG00000022000|ENSBTAG00000020614|ENSBTAG00000010390|ENSBTAG00000014809|ENSBTAG00000010026
high voltage-gated calcium channel activity	Gene Ontology	GO:0008331	3	0.00171956	ENSBTAG00000022000|ENSBTAG00000010026|ENSBTAG00000020887
negative regulation of neurological system process	Gene Ontology	GO:0031645	3	0.00171956	ENSBTAG00000005827|ENSBTAG00000014395|ENSBTAG00000020054
divalent inorganic cation transport	Gene Ontology	GO:0072511	14	0.0017353	ENSBTAG00000011626|ENSBTAG00000020887|ENSBTAG00000016005|ENSBTAG00000005668|ENSBTAG00000015716|ENSBTAG00000002313|ENSBTAG00000013861|ENSBTAG00000006355|ENSBTAG00000015525|ENSBTAG00000022000|ENSBTAG00000020614|ENSBTAG00000010390|ENSBTAG00000014809|ENSBTAG00000010026
membrane depolarization during action potential	Gene Ontology	GO:0086010	4	0.00182804	ENSBTAG00000010026|ENSBTAG00000018520|ENSBTAG00000038180|ENSBTAG00000020887
regulation of cation transmembrane transport	Gene Ontology	GO:1904062	9	0.00188281	ENSBTAG00000005115|ENSBTAG00000017162|ENSBTAG00000002865|ENSBTAG00000020614|ENSBTAG00000010390|ENSBTAG00000047743|ENSBTAG00000022000|ENSBTAG00000010026|ENSBTAG00000017719
regulation of metal ion transport	Gene Ontology	GO:0010959	11	0.00190685	ENSBTAG00000005115|ENSBTAG00000017162|ENSBTAG00000013861|ENSBTAG00000002865|ENSBTAG00000002280|ENSBTAG00000020614|ENSBTAG00000010390|ENSBTAG00000047743|ENSBTAG00000022000|ENSBTAG00000010026|ENSBTAG00000017719
transition metal ion transmembrane transporter activity	Gene Ontology	GO:0046915	5	0.0020096	ENSBTAG00000011626|ENSBTAG00000015525|ENSBTAG00000005668|ENSBTAG00000005115|ENSBTAG00000006355
chromaffin granule	Gene Ontology	GO:0042583	4	0.00223363	ENSBTAG00000014809|ENSBTAG00000011156|ENSBTAG00000034693|ENSBTAG00000010390
regulation of transmembrane transport	Gene Ontology	GO:0034762	13	0.00226749	ENSBTAG00000005115|ENSBTAG00000020887|ENSBTAG00000017162|ENSBTAG00000002865|ENSBTAG00000027320|ENSBTAG00000022000|ENSBTAG00000020614|ENSBTAG00000010390|ENSBTAG00000047743|ENSBTAG00000018520|ENSBTAG00000010026|ENSBTAG00000017719|ENSBTAG00000038180
cellular potassium ion transport	Gene Ontology	GO:0071804	9	0.00232298	ENSBTAG00000011379|ENSBTAG00000043948|ENSBTAG00000017162|ENSBTAG00000002865|ENSBTAG00000027320|ENSBTAG00000017719|ENSBTAG00000047743|ENSBTAG00000010026|ENSBTAG00000047488
potassium ion transmembrane transport	Gene Ontology	GO:0071805	9	0.00232298	ENSBTAG00000011379|ENSBTAG00000043948|ENSBTAG00000017162|ENSBTAG00000002865|ENSBTAG00000027320|ENSBTAG00000017719|ENSBTAG00000047743|ENSBTAG00000010026|ENSBTAG00000047488
regulation of system process	Gene Ontology	GO:0044057	13	0.00237919	ENSBTAG00000001061|ENSBTAG00000007893|ENSBTAG00000016005|ENSBTAG00000017162|ENSBTAG00000005827|ENSBTAG00000013861|ENSBTAG00000014395|ENSBTAG00000010390|ENSBTAG00000000965|ENSBTAG00000014809|ENSBTAG00000010026|ENSBTAG00000020054|ENSBTAG00000040253
protein kinase A binding	Gene Ontology	GO:0051018	4	0.00269717	ENSBTAG00000016627|ENSBTAG00000026994|ENSBTAG00000008621|ENSBTAG00000017719
regulation of ion transport	Gene Ontology	GO:0043269	15	0.00290863	ENSBTAG00000005115|ENSBTAG00000020887|ENSBTAG00000002280|ENSBTAG00000017162|ENSBTAG00000013861|ENSBTAG00000002865|ENSBTAG00000027320|ENSBTAG00000022000|ENSBTAG00000020614|ENSBTAG00000010390|ENSBTAG00000047743|ENSBTAG00000018520|ENSBTAG00000010026|ENSBTAG00000017719|ENSBTAG00000038180
transferase activity, transferring sulfur-containing groups	Gene Ontology	GO:0016782	6	0.00293693	ENSBTAG00000025612|ENSBTAG00000010644|ENSBTAG00000007866|ENSBTAG00000015656|ENSBTAG00000032121|ENSBTAG00000003131
monovalent inorganic cation transport	Gene Ontology	GO:0015672	17	0.00297978	ENSBTAG00000011379|ENSBTAG00000043948|ENSBTAG00000017162|ENSBTAG00000013861|ENSBTAG00000002865|ENSBTAG00000027320|ENSBTAG00000017719|ENSBTAG00000040088|ENSBTAG00000009030|ENSBTAG00000008692|ENSBTAG00000018520|ENSBTAG00000047743|ENSBTAG00000002280|ENSBTAG00000010026|ENSBTAG00000043962|ENSBTAG00000047488|ENSBTAG00000038180
Golgi membrane	Gene Ontology	GO:0000139	14	0.00298303	ENSBTAG00000011626|ENSBTAG00000017028|ENSBTAG00000006209|ENSBTAG00000014661|ENSBTAG00000002303|ENSBTAG00000044082|ENSBTAG00000012090|ENSBTAG00000011156|ENSBTAG00000003164|ENSBTAG00000002914|ENSBTAG00000011256|ENSBTAG00000011206|ENSBTAG00000016805|ENSBTAG00000018295
plasma membrane part	Gene Ontology	GO:0044459	45	0.00310104	ENSBTAG00000014112|ENSBTAG00000043948|ENSBTAG00000017266|ENSBTAG00000014395|ENSBTAG00000002865|ENSBTAG00000015525|ENSBTAG00000020489|ENSBTAG00000047488|ENSBTAG00000003709|ENSBTAG00000011626|ENSBTAG00000021240|ENSBTAG00000001061|ENSBTAG00000011379|ENSBTAG00000031967|ENSBTAG00000013861|ENSBTAG00000011367|ENSBTAG00000040253|ENSBTAG00000022000|ENSBTAG00000010026|ENSBTAG00000043962|ENSBTAG00000018989|…
regulation of membrane potential	Gene Ontology	GO:0042391	12	0.00311189	ENSBTAG00000020887|ENSBTAG00000011379|ENSBTAG00000016005|ENSBTAG00000043948|ENSBTAG00000014395|ENSBTAG00000027320|ENSBTAG00000017719|ENSBTAG00000038180|ENSBTAG00000002280|ENSBTAG00000010026|ENSBTAG00000047488|ENSBTAG00000018520
regulation of homotypic cell-cell adhesion	Gene Ontology	GO:0034110	3	0.00323592	ENSBTAG00000010664|ENSBTAG00000001061|ENSBTAG00000018404
protein kinase C activity	Gene Ontology	GO:0004697	3	0.00323592	ENSBTAG00000010664|ENSBTAG00000020614|ENSBTAG00000001061
regulation of platelet aggregation	Gene Ontology	GO:0090330	3	0.00323592	ENSBTAG00000010664|ENSBTAG00000001061|ENSBTAG00000018404
substrate-specific transmembrane transporter activity	Gene Ontology	GO:0022891	27	0.00324383	ENSBTAG00000020887|ENSBTAG00000043948|ENSBTAG00000002313|ENSBTAG00000014395|ENSBTAG00000015525|ENSBTAG00000047488|ENSBTAG00000011626|ENSBTAG00000011379|ENSBTAG00000013861|ENSBTAG00000022000|ENSBTAG00000010026|ENSBTAG00000043962|ENSBTAG00000038180|ENSBTAG00000005115|ENSBTAG00000003752|ENSBTAG00000027320|ENSBTAG00000021130|ENSBTAG00000009030|ENSBTAG00000008692|ENSBTAG00000014809|ENSBTAG00000026885|…
vesicle membrane	Gene Ontology	GO:0012506	13	0.00329381	ENSBTAG00000018295|ENSBTAG00000018255|ENSBTAG00000017028|ENSBTAG00000021130|ENSBTAG00000011156|ENSBTAG00000003802|ENSBTAG00000034693|ENSBTAG00000002313|ENSBTAG00000014809|ENSBTAG00000007371|ENSBTAG00000018833|ENSBTAG00000009915|ENSBTAG00000010390
ion transmembrane transporter activity	Gene Ontology	GO:0015075	24	0.00363757	ENSBTAG00000020887|ENSBTAG00000043948|ENSBTAG00000002313|ENSBTAG00000014395|ENSBTAG00000015525|ENSBTAG00000047488|ENSBTAG00000011626|ENSBTAG00000011379|ENSBTAG00000013861|ENSBTAG00000022000|ENSBTAG00000010026|ENSBTAG00000043962|ENSBTAG00000038180|ENSBTAG00000005115|ENSBTAG00000027320|ENSBTAG00000021130|ENSBTAG00000009030|ENSBTAG00000008692|ENSBTAG00000014809|ENSBTAG00000018520|ENSBTAG00000040088|…
proteinaceous extracellular matrix	Gene Ontology	GO:0005578	11	0.00367617	ENSBTAG00000040347|ENSBTAG00000017032|ENSBTAG00000012411|ENSBTAG00000012866|ENSBTAG00000012837|ENSBTAG00000002303|ENSBTAG00000003510|ENSBTAG00000000648|ENSBTAG00000021176|ENSBTAG00000014207|ENSBTAG00000017266
endosome	Gene Ontology	GO:0005768	20	0.00406694	ENSBTAG00000005115|ENSBTAG00000019291|ENSBTAG00000021240|ENSBTAG00000006561|ENSBTAG00000025358|ENSBTAG00000020787|ENSBTAG00000005827|ENSBTAG00000002788|ENSBTAG00000044082|ENSBTAG00000006355|ENSBTAG00000002966|ENSBTAG00000019639|ENSBTAG00000005711|ENSBTAG00000014809|ENSBTAG00000011256|ENSBTAG00000007371|ENSBTAG00000007305|ENSBTAG00000016779|ENSBTAG00000002493|ENSBTAG00000010355
voltage-gated ion channel activity involved in regulation of postsynaptic membrane potential	Gene Ontology	GO:1905030	3	0.00422325	ENSBTAG00000043948|ENSBTAG00000018520|ENSBTAG00000038180
voltage-gated sodium channel activity	Gene Ontology	GO:0005248	3	0.00422325	ENSBTAG00000043948|ENSBTAG00000018520|ENSBTAG00000038180
late endosome to vacuole transport	Gene Ontology	GO:0045324	3	0.00422325	ENSBTAG00000007305|ENSBTAG00000020787|ENSBTAG00000002493
ion channel complex	Gene Ontology	GO:0034702	10	0.00430035	ENSBTAG00000020887|ENSBTAG00000014395|ENSBTAG00000002865|ENSBTAG00000027320|ENSBTAG00000038180|ENSBTAG00000047743|ENSBTAG00000022000|ENSBTAG00000010026|ENSBTAG00000017719|ENSBTAG00000018520
action potential	Gene Ontology	GO:0001508	6	0.00433436	ENSBTAG00000020887|ENSBTAG00000014395|ENSBTAG00000027320|ENSBTAG00000038180|ENSBTAG00000010026|ENSBTAG00000018520
transporter activity	Gene Ontology	GO:0005215	34	0.00447353	ENSBTAG00000020887|ENSBTAG00000043948|ENSBTAG00000002313|ENSBTAG00000014395|ENSBTAG00000015525|ENSBTAG00000015737|ENSBTAG00000047488|ENSBTAG00000011626|ENSBTAG00000011379|ENSBTAG00000013861|ENSBTAG00000022000|ENSBTAG00000010026|ENSBTAG00000043962|ENSBTAG00000038180|ENSBTAG00000005115|ENSBTAG00000017028|ENSBTAG00000003752|ENSBTAG00000027320|ENSBTAG00000021130|ENSBTAG00000009030|ENSBTAG00000008692|…
calcium channel complex	Gene Ontology	GO:0034704	4	0.00447362	ENSBTAG00000022000|ENSBTAG00000010026|ENSBTAG00000017719|ENSBTAG00000020887
nervous system development	Gene Ontology	GO:0007399	37	0.00461616	ENSBTAG00000012411|ENSBTAG00000043948|ENSBTAG00000004694|ENSBTAG00000033983|ENSBTAG00000015525|ENSBTAG00000025181|ENSBTAG00000015181|ENSBTAG00000020489|ENSBTAG00000015326|ENSBTAG00000015073|ENSBTAG00000016791|ENSBTAG00000016122|ENSBTAG00000026234|ENSBTAG00000006209|ENSBTAG00000015904|ENSBTAG00000012824|ENSBTAG00000031669|ENSBTAG00000038180|ENSBTAG00000034693|ENSBTAG00000020410|ENSBTAG00000005985|…
transmembrane transporter activity	Gene Ontology	GO:0022857	28	0.00474159	ENSBTAG00000020887|ENSBTAG00000043948|ENSBTAG00000002313|ENSBTAG00000014395|ENSBTAG00000015525|ENSBTAG00000047488|ENSBTAG00000011626|ENSBTAG00000011379|ENSBTAG00000013861|ENSBTAG00000022000|ENSBTAG00000010026|ENSBTAG00000043962|ENSBTAG00000038180|ENSBTAG00000005115|ENSBTAG00000003752|ENSBTAG00000027320|ENSBTAG00000021286|ENSBTAG00000009030|ENSBTAG00000008692|ENSBTAG00000014809|ENSBTAG00000026885|…
phosphatidylinositol-4,5-bisphosphate binding	Gene Ontology	GO:0005546	4	0.00520654	ENSBTAG00000011256|ENSBTAG00000034693|ENSBTAG00000008338|ENSBTAG00000021291
phosphatidylinositol bisphosphate binding	Gene Ontology	GO:1902936	4	0.00520654	ENSBTAG00000011256|ENSBTAG00000034693|ENSBTAG00000008338|ENSBTAG00000021291
regulation of acrosome reaction	Gene Ontology	GO:0060046	3	0.00537419	ENSBTAG00000014395|ENSBTAG00000008338|ENSBTAG00000033759
cytoplasmic sequestering of transcription factor	Gene Ontology	GO:0042994	3	0.00537419	ENSBTAG00000003543|ENSBTAG00000010390|ENSBTAG00000014482
cytoplasmic vesicle membrane	Gene Ontology	GO:0030659	12	0.00542705	ENSBTAG00000018295|ENSBTAG00000002313|ENSBTAG00000017028|ENSBTAG00000021130|ENSBTAG00000011156|ENSBTAG00000003802|ENSBTAG00000034693|ENSBTAG00000014809|ENSBTAG00000007371|ENSBTAG00000018833|ENSBTAG00000009915|ENSBTAG00000010390
multicellular organismal signaling	Gene Ontology	GO:0035637	6	0.00616951	ENSBTAG00000038180|ENSBTAG00000014395|ENSBTAG00000010390|ENSBTAG00000000965|ENSBTAG00000010026|ENSBTAG00000018520
voltage-gated calcium channel complex	Gene Ontology	GO:0005891	3	0.00669556	ENSBTAG00000022000|ENSBTAG00000010026|ENSBTAG00000020887
integrin binding	Gene Ontology	GO:0005178	5	0.00671055	ENSBTAG00000009266|ENSBTAG00000044033|ENSBTAG00000018255|ENSBTAG00000017266|ENSBTAG00000012866
ion channel activity	Gene Ontology	GO:0005216	14	0.00687441	ENSBTAG00000020887|ENSBTAG00000011379|ENSBTAG00000043948|ENSBTAG00000002313|ENSBTAG00000014395|ENSBTAG00000027320|ENSBTAG00000022000|ENSBTAG00000009030|ENSBTAG00000018520|ENSBTAG00000047743|ENSBTAG00000014809|ENSBTAG00000010026|ENSBTAG00000047488|ENSBTAG00000038180
basement membrane	Gene Ontology	GO:0005604	4	0.00690412	ENSBTAG00000003510|ENSBTAG00000017266|ENSBTAG00000017032|ENSBTAG00000012866
voltage-gated cation channel activity	Gene Ontology	GO:0022843	7	0.00698862	ENSBTAG00000020887|ENSBTAG00000011379|ENSBTAG00000043948|ENSBTAG00000027320|ENSBTAG00000022000|ENSBTAG00000010026|ENSBTAG00000047488
trans-Golgi network	Gene Ontology	GO:0005802	7	0.00698862	ENSBTAG00000011626|ENSBTAG00000031967|ENSBTAG00000013955|ENSBTAG00000044082|ENSBTAG00000011156|ENSBTAG00000011256|ENSBTAG00000007371
calcium ion transport	Gene Ontology	GO:0006816	11	0.00750835	ENSBTAG00000011626|ENSBTAG00000020887|ENSBTAG00000016005|ENSBTAG00000015716|ENSBTAG00000002313|ENSBTAG00000013861|ENSBTAG00000022000|ENSBTAG00000020614|ENSBTAG00000010390|ENSBTAG00000014809|ENSBTAG00000010026
cytoplasmic part	Gene Ontology	GO:0044444	133	0.00777652	ENSBTAG00000014521|ENSBTAG00000004218|ENSBTAG00000033983|ENSBTAG00000012090|ENSBTAG00000015737|ENSBTAG00000016516|ENSBTAG00000012156|ENSBTAG00000018404|ENSBTAG00000018036|ENSBTAG00000015683|ENSBTAG00000020410|ENSBTAG00000019291|ENSBTAG00000004188|ENSBTAG00000017028|ENSBTAG00000003752|ENSBTAG00000044082|ENSBTAG00000011156|ENSBTAG00000010692|ENSBTAG00000006724|ENSBTAG00000032588|ENSBTAG00000014482|…
regulation of platelet activation	Gene Ontology	GO:0010543	3	0.00819312	ENSBTAG00000010664|ENSBTAG00000001061|ENSBTAG00000018404
substrate-specific channel activity	Gene Ontology	GO:0022838	14	0.00882856	ENSBTAG00000020887|ENSBTAG00000011379|ENSBTAG00000043948|ENSBTAG00000002313|ENSBTAG00000014395|ENSBTAG00000027320|ENSBTAG00000022000|ENSBTAG00000009030|ENSBTAG00000018520|ENSBTAG00000047743|ENSBTAG00000014809|ENSBTAG00000010026|ENSBTAG00000047488|ENSBTAG00000038180
cytoplasmic vesicle part	Gene Ontology	GO:0044433	12	0.00893868	ENSBTAG00000018295|ENSBTAG00000002313|ENSBTAG00000017028|ENSBTAG00000021130|ENSBTAG00000011156|ENSBTAG00000003802|ENSBTAG00000034693|ENSBTAG00000014809|ENSBTAG00000007371|ENSBTAG00000018833|ENSBTAG00000009915|ENSBTAG00000010390
regulation of transcription factor import into nucleus	Gene Ontology	GO:0042990	5	0.00898506	ENSBTAG00000014482|ENSBTAG00000003543|ENSBTAG00000012543|ENSBTAG00000016005|ENSBTAG00000010390
transmembrane transporter complex	Gene Ontology	GO:1902495	10	0.00909875	ENSBTAG00000020887|ENSBTAG00000014395|ENSBTAG00000002865|ENSBTAG00000027320|ENSBTAG00000038180|ENSBTAG00000047743|ENSBTAG00000022000|ENSBTAG00000010026|ENSBTAG00000017719|ENSBTAG00000018520
coated vesicle	Gene Ontology	GO:0030135	7	0.0103496	ENSBTAG00000018295|ENSBTAG00000017028|ENSBTAG00000002788|ENSBTAG00000011267|ENSBTAG00000034693|ENSBTAG00000007305|ENSBTAG00000009915
guanyl-nucleotide exchange factor activity	Gene Ontology	GO:0005085	7	0.0103496	ENSBTAG00000005340|ENSBTAG00000003245|ENSBTAG00000006561|ENSBTAG00000000146|ENSBTAG00000031967|ENSBTAG00000008424|ENSBTAG00000039160
transporter complex	Gene Ontology	GO:1990351	10	0.0104201	ENSBTAG00000020887|ENSBTAG00000014395|ENSBTAG00000002865|ENSBTAG00000027320|ENSBTAG00000038180|ENSBTAG00000047743|ENSBTAG00000022000|ENSBTAG00000010026|ENSBTAG00000017719|ENSBTAG00000018520
transcription factor import into nucleus	Gene Ontology	GO:0042991	5	0.0107666	ENSBTAG00000014482|ENSBTAG00000003543|ENSBTAG00000012543|ENSBTAG00000016005|ENSBTAG00000010390
regulation of GTPase activity	Gene Ontology	GO:0043087	14	0.0108307	ENSBTAG00000005340|ENSBTAG00000003245|ENSBTAG00000013699|ENSBTAG00000008338|ENSBTAG00000000146|ENSBTAG00000031967|ENSBTAG00000017266|ENSBTAG00000004685|ENSBTAG00000018404|ENSBTAG00000015414|ENSBTAG00000008424|ENSBTAG00000006561|ENSBTAG00000009438|ENSBTAG00000039160
metal ion binding	Gene Ontology	GO:0046872	73	0.0110149	ENSBTAG00000009030|ENSBTAG00000014395|ENSBTAG00000016005|ENSBTAG00000002865|ENSBTAG00000012090|ENSBTAG00000014809|ENSBTAG00000003752|ENSBTAG00000012307|ENSBTAG00000012638|ENSBTAG00000039160|ENSBTAG00000005376|ENSBTAG00000010980|ENSBTAG00000020166|ENSBTAG00000011626|ENSBTAG00000008633|ENSBTAG00000026234|ENSBTAG00000018255|ENSBTAG00000006209|ENSBTAG00000012100|ENSBTAG00000012866|ENSBTAG00000013861|…
membrane	Gene Ontology	GO:0016020	167	0.0114807	ENSBTAG00000040347|ENSBTAG00000043948|ENSBTAG00000004218|ENSBTAG00000013301|ENSBTAG00000014395|ENSBTAG00000012090|ENSBTAG00000017310|ENSBTAG00000020489|ENSBTAG00000009105|ENSBTAG00000009584|ENSBTAG00000016516|ENSBTAG00000016779|ENSBTAG00000012156|ENSBTAG00000011379|ENSBTAG00000013861|ENSBTAG00000020958|ENSBTAG00000001710|ENSBTAG00000018036|ENSBTAG00000007374|ENSBTAG00000038180|ENSBTAG00000014488|…
neuron projection guidance	Gene Ontology	GO:0097485	7	0.0116942	ENSBTAG00000015073|ENSBTAG00000006209|ENSBTAG00000020489|ENSBTAG00000014270|ENSBTAG00000002280|ENSBTAG00000010241|ENSBTAG00000009438
axon guidance	Gene Ontology	GO:0007411	7	0.0116942	ENSBTAG00000015073|ENSBTAG00000006209|ENSBTAG00000020489|ENSBTAG00000014270|ENSBTAG00000002280|ENSBTAG00000010241|ENSBTAG00000009438
protein phosphatase inhibitor activity	Gene Ontology	GO:0004864	3	0.0117353	ENSBTAG00000026586|ENSBTAG00000044009|ENSBTAG00000006724
phosphatase inhibitor activity	Gene Ontology	GO:0019212	3	0.0117353	ENSBTAG00000026586|ENSBTAG00000044009|ENSBTAG00000006724
protein complex involved in cell adhesion	Gene Ontology	GO:0098636	3	0.0117353	ENSBTAG00000017266|ENSBTAG00000019929|ENSBTAG00000003709
protein targeting to vacuole	Gene Ontology	GO:0006623	3	0.0117353	ENSBTAG00000007305|ENSBTAG00000019639|ENSBTAG00000020787
integrin complex	Gene Ontology	GO:0008305	3	0.0117353	ENSBTAG00000017266|ENSBTAG00000019929|ENSBTAG00000003709
acrosome reaction	Gene Ontology	GO:0007340	3	0.0117353	ENSBTAG00000014395|ENSBTAG00000008338|ENSBTAG00000033759
localization	Gene Ontology	GO:0051179	101	0.0124965	ENSBTAG00000040347|ENSBTAG00000043948|ENSBTAG00000003510|ENSBTAG00000014395|ENSBTAG00000020489|ENSBTAG00000015737|ENSBTAG00000012156|ENSBTAG00000005340|ENSBTAG00000011379|ENSBTAG00000013861|ENSBTAG00000038180|ENSBTAG00000020410|ENSBTAG00000011480|ENSBTAG00000017026|ENSBTAG00000003568|ENSBTAG00000004188|ENSBTAG00000017028|ENSBTAG00000003752|ENSBTAG00000027320|ENSBTAG00000011156|ENSBTAG00000015683|…
Golgi vesicle transport	Gene Ontology	GO:0048193	8	0.0124996	ENSBTAG00000018295|ENSBTAG00000017028|ENSBTAG00000032660|ENSBTAG00000025358|ENSBTAG00000021291|ENSBTAG00000011156|ENSBTAG00000011256|ENSBTAG00000007305
calcium ion binding	Gene Ontology	GO:0005509	18	0.0126237	ENSBTAG00000011626|ENSBTAG00000020887|ENSBTAG00000003752|ENSBTAG00000008338|ENSBTAG00000012866|ENSBTAG00000018255|ENSBTAG00000013861|ENSBTAG00000044033|ENSBTAG00000002865|ENSBTAG00000024555|ENSBTAG00000009030|ENSBTAG00000012638|ENSBTAG00000034693|ENSBTAG00000014488|ENSBTAG00000014809|ENSBTAG00000047743|ENSBTAG00000037844|ENSBTAG00000010390
cell projection morphogenesis	Gene Ontology	GO:0048858	17	0.0136252	ENSBTAG00000009438|ENSBTAG00000015073|ENSBTAG00000006209|ENSBTAG00000016005|ENSBTAG00000012824|ENSBTAG00000012005|ENSBTAG00000033983|ENSBTAG00000025358|ENSBTAG00000020489|ENSBTAG00000006528|ENSBTAG00000003802|ENSBTAG00000034693|ENSBTAG00000016627|ENSBTAG00000010241|ENSBTAG00000002280|ENSBTAG00000040338|ENSBTAG00000014270
vesicle-mediated transport to the plasma membrane	Gene Ontology	GO:0098876	3	0.0137871	ENSBTAG00000021291|ENSBTAG00000032660|ENSBTAG00000002493
sodium channel activity	Gene Ontology	GO:0005272	3	0.0137871	ENSBTAG00000043948|ENSBTAG00000018520|ENSBTAG00000038180
regulation of neurological system process	Gene Ontology	GO:0031644	3	0.0137871	ENSBTAG00000005827|ENSBTAG00000014395|ENSBTAG00000020054
establishment of protein localization to vacuole	Gene Ontology	GO:0072666	3	0.0137871	ENSBTAG00000007305|ENSBTAG00000019639|ENSBTAG00000020787
cytoplasmic sequestering of protein	Gene Ontology	GO:0051220	3	0.0137871	ENSBTAG00000003543|ENSBTAG00000010390|ENSBTAG00000014482
Z disc	Gene Ontology	GO:0030018	5	0.0138683	ENSBTAG00000010026|ENSBTAG00000016005|ENSBTAG00000010390|ENSBTAG00000018520|ENSBTAG00000018255
Golgi stack	Gene Ontology	GO:0005795	5	0.0138683	ENSBTAG00000012090|ENSBTAG00000014661|ENSBTAG00000011206|ENSBTAG00000017028|ENSBTAG00000002788
calcium channel activity	Gene Ontology	GO:0005262	5	0.0138683	ENSBTAG00000014809|ENSBTAG00000010026|ENSBTAG00000020887|ENSBTAG00000022000|ENSBTAG00000002313
cation binding	Gene Ontology	GO:0043169	73	0.0142066	ENSBTAG00000009030|ENSBTAG00000014395|ENSBTAG00000016005|ENSBTAG00000002865|ENSBTAG00000012090|ENSBTAG00000014809|ENSBTAG00000003752|ENSBTAG00000012307|ENSBTAG00000012638|ENSBTAG00000039160|ENSBTAG00000005376|ENSBTAG00000010980|ENSBTAG00000020166|ENSBTAG00000011626|ENSBTAG00000008633|ENSBTAG00000026234|ENSBTAG00000018255|ENSBTAG00000006209|ENSBTAG00000012100|ENSBTAG00000012866|ENSBTAG00000013861|…
secretory granule	Gene Ontology	GO:0030141	9	0.0145147	ENSBTAG00000002313|ENSBTAG00000002788|ENSBTAG00000033759|ENSBTAG00000011156|ENSBTAG00000003802|ENSBTAG00000034693|ENSBTAG00000014809|ENSBTAG00000007371|ENSBTAG00000010390
integral component of plasma membrane	Gene Ontology	GO:0005887	26	0.0145618	ENSBTAG00000043948|ENSBTAG00000017266|ENSBTAG00000014395|ENSBTAG00000015525|ENSBTAG00000020489|ENSBTAG00000047488|ENSBTAG00000003709|ENSBTAG00000011626|ENSBTAG00000021240|ENSBTAG00000011379|ENSBTAG00000043962|ENSBTAG00000018989|ENSBTAG00000009438|ENSBTAG00000038180|ENSBTAG00000012543|ENSBTAG00000027320|ENSBTAG00000047743|ENSBTAG00000020054|ENSBTAG00000018520|ENSBTAG00000032588|ENSBTAG00000005668|…
channel activity	Gene Ontology	GO:0015267	14	0.0149359	ENSBTAG00000020887|ENSBTAG00000011379|ENSBTAG00000043948|ENSBTAG00000002313|ENSBTAG00000014395|ENSBTAG00000027320|ENSBTAG00000022000|ENSBTAG00000009030|ENSBTAG00000018520|ENSBTAG00000047743|ENSBTAG00000014809|ENSBTAG00000010026|ENSBTAG00000047488|ENSBTAG00000038180
passive transmembrane transporter activity	Gene Ontology	GO:0022803	14	0.0149359	ENSBTAG00000020887|ENSBTAG00000011379|ENSBTAG00000043948|ENSBTAG00000002313|ENSBTAG00000014395|ENSBTAG00000027320|ENSBTAG00000022000|ENSBTAG00000009030|ENSBTAG00000018520|ENSBTAG00000047743|ENSBTAG00000014809|ENSBTAG00000010026|ENSBTAG00000047488|ENSBTAG00000038180
cytoplasmic, membrane-bounded vesicle	Gene Ontology	GO:0016023	23	0.0149407	ENSBTAG00000002313|ENSBTAG00000007976|ENSBTAG00000032660|ENSBTAG00000002280|ENSBTAG00000003802|ENSBTAG00000007305|ENSBTAG00000016122|ENSBTAG00000021176|ENSBTAG00000033759|ENSBTAG00000010390|ENSBTAG00000010692|ENSBTAG00000017028|ENSBTAG00000021130|ENSBTAG00000011156|ENSBTAG00000014809|ENSBTAG00000007371|ENSBTAG00000018833|ENSBTAG00000018295|ENSBTAG00000002788|ENSBTAG00000006355|ENSBTAG00000011267|…
transport vesicle membrane	Gene Ontology	GO:0030658	6	0.0149985	ENSBTAG00000018295|ENSBTAG00000002313|ENSBTAG00000017028|ENSBTAG00000034693|ENSBTAG00000007371|ENSBTAG00000018833
vacuole	Gene Ontology	GO:0005773	25	0.0150294	ENSBTAG00000007935|ENSBTAG00000020787|ENSBTAG00000012638|ENSBTAG00000016387|ENSBTAG00000007305|ENSBTAG00000005115|ENSBTAG00000021240|ENSBTAG00000025358|ENSBTAG00000012926|ENSBTAG00000011256|ENSBTAG00000002493|ENSBTAG00000019291|ENSBTAG00000044082|ENSBTAG00000019639|ENSBTAG00000005711|ENSBTAG00000014809|ENSBTAG00000007371|ENSBTAG00000032588|ENSBTAG00000002966|ENSBTAG00000006561|ENSBTAG00000005827|…
lytic vacuole membrane	Gene Ontology	GO:0098852	9	0.0151769	ENSBTAG00000032588|ENSBTAG00000002966|ENSBTAG00000044082|ENSBTAG00000006355|ENSBTAG00000012926|ENSBTAG00000016387|ENSBTAG00000014809|ENSBTAG00000007305|ENSBTAG00000002493
lysosomal membrane	Gene Ontology	GO:0005765	9	0.0151769	ENSBTAG00000032588|ENSBTAG00000002966|ENSBTAG00000044082|ENSBTAG00000006355|ENSBTAG00000012926|ENSBTAG00000016387|ENSBTAG00000014809|ENSBTAG00000007305|ENSBTAG00000002493
intrinsic component of plasma membrane	Gene Ontology	GO:0031226	27	0.0152249	ENSBTAG00000043948|ENSBTAG00000017266|ENSBTAG00000014395|ENSBTAG00000015525|ENSBTAG00000020489|ENSBTAG00000047488|ENSBTAG00000003709|ENSBTAG00000011626|ENSBTAG00000021240|ENSBTAG00000011379|ENSBTAG00000013861|ENSBTAG00000043962|ENSBTAG00000018989|ENSBTAG00000009438|ENSBTAG00000038180|ENSBTAG00000012543|ENSBTAG00000027320|ENSBTAG00000047743|ENSBTAG00000020054|ENSBTAG00000018520|ENSBTAG00000032588|…
positive regulation of acrosome reaction	Gene Ontology	GO:2000344	2	0.0155691	ENSBTAG00000014395|ENSBTAG00000008338
clathrin coat assembly	Gene Ontology	GO:0048268	2	0.0155691	ENSBTAG00000009915|ENSBTAG00000005711
Golgi to plasma membrane transport	Gene Ontology	GO:0006893	2	0.0155691	ENSBTAG00000021291|ENSBTAG00000032660
glial cell apoptotic process	Gene Ontology	GO:0034349	2	0.0155691	ENSBTAG00000001061|ENSBTAG00000020054
transcytosis	Gene Ontology	GO:0045056	2	0.0155691	ENSBTAG00000017028|ENSBTAG00000002493
regulation of synaptic transmission, GABAergic	Gene Ontology	GO:0032228	2	0.0155691	ENSBTAG00000002280|ENSBTAG00000020614
negative regulation of cellular extravasation	Gene Ontology	GO:0002692	2	0.0155691	ENSBTAG00000008424|ENSBTAG00000008338
regulation of cellular extravasation	Gene Ontology	GO:0002691	2	0.0155691	ENSBTAG00000008424|ENSBTAG00000008338
inositol phosphate-mediated signaling	Gene Ontology	GO:0048016	3	0.0160295	ENSBTAG00000002313|ENSBTAG00000009302|ENSBTAG00000016005
regulation of microtubule polymerization	Gene Ontology	GO:0031113	3	0.0160295	ENSBTAG00000015525|ENSBTAG00000015414|ENSBTAG00000016779
oxidoreductase activity, acting on the CH-CH group of donors, NAD or NADP as acceptor	Gene Ontology	GO:0016628	3	0.0160295	ENSBTAG00000031358|ENSBTAG00000002526|ENSBTAG00000016465
transition metal ion transport	Gene Ontology	GO:0000041	5	0.0162393	ENSBTAG00000011626|ENSBTAG00000015525|ENSBTAG00000005668|ENSBTAG00000005115|ENSBTAG00000006355
neuron-neuron synaptic transmission	Gene Ontology	GO:0007270	5	0.0162393	ENSBTAG00000002280|ENSBTAG00000020614|ENSBTAG00000014395|ENSBTAG00000034693|ENSBTAG00000018989
transferase activity	Gene Ontology	GO:0016740	51	0.0164211	ENSBTAG00000000005|ENSBTAG00000020787|ENSBTAG00000003361|ENSBTAG00000021535|ENSBTAG00000013301|ENSBTAG00000000065|ENSBTAG00000033983|ENSBTAG00000012090|ENSBTAG00000015656|ENSBTAG00000003543|ENSBTAG00000010456|ENSBTAG00000015073|ENSBTAG00000005376|ENSBTAG00000026234|ENSBTAG00000001061|ENSBTAG00000006209|ENSBTAG00000018404|ENSBTAG00000001617|ENSBTAG00000003164|ENSBTAG00000044119|ENSBTAG00000003201|…
myeloid leukocyte activation	Gene Ontology	GO:0002274	6	0.0170414	ENSBTAG00000021240|ENSBTAG00000015904|ENSBTAG00000008424|ENSBTAG00000020614|ENSBTAG00000012638|ENSBTAG00000009266
transition metal ion homeostasis	Gene Ontology	GO:0055076	6	0.0170414	ENSBTAG00000011626|ENSBTAG00000005115|ENSBTAG00000005668|ENSBTAG00000006355|ENSBTAG00000015525|ENSBTAG00000002526
protein phosphatase regulator activity	Gene Ontology	GO:0019888	4	0.0172093	ENSBTAG00000009302|ENSBTAG00000026586|ENSBTAG00000044009|ENSBTAG00000006724
clathrin-coated vesicle	Gene Ontology	GO:0030136	5	0.0175198	ENSBTAG00000011267|ENSBTAG00000007305|ENSBTAG00000009915|ENSBTAG00000034693|ENSBTAG00000002788
cellular divalent inorganic cation homeostasis	Gene Ontology	GO:0072503	10	0.017886	ENSBTAG00000011626|ENSBTAG00000005668|ENSBTAG00000015716|ENSBTAG00000013861|ENSBTAG00000006355|ENSBTAG00000015525|ENSBTAG00000020614|ENSBTAG00000010390|ENSBTAG00000014809|ENSBTAG00000040253
sulfotransferase activity	Gene Ontology	GO:0008146	4	0.0189325	ENSBTAG00000015656|ENSBTAG00000010644|ENSBTAG00000003131|ENSBTAG00000007866
calcium ion import	Gene Ontology	GO:0070509	6	0.0192679	ENSBTAG00000015716|ENSBTAG00000022000|ENSBTAG00000020614|ENSBTAG00000010390|ENSBTAG00000014809|ENSBTAG00000010026
cell adhesion molecule binding	Gene Ontology	GO:0050839	6	0.0192679	ENSBTAG00000012866|ENSBTAG00000018255|ENSBTAG00000017266|ENSBTAG00000031669|ENSBTAG00000044033|ENSBTAG00000009266
cell part morphogenesis	Gene Ontology	GO:0032990	17	0.019663	ENSBTAG00000009438|ENSBTAG00000015073|ENSBTAG00000006209|ENSBTAG00000016005|ENSBTAG00000012824|ENSBTAG00000012005|ENSBTAG00000033983|ENSBTAG00000025358|ENSBTAG00000020489|ENSBTAG00000006528|ENSBTAG00000003802|ENSBTAG00000034693|ENSBTAG00000016627|ENSBTAG00000010241|ENSBTAG00000002280|ENSBTAG00000040338|ENSBTAG00000014270
I band	Gene Ontology	GO:0031674	5	0.0202768	ENSBTAG00000010026|ENSBTAG00000016005|ENSBTAG00000010390|ENSBTAG00000018520|ENSBTAG00000018255
alpha-actinin binding	Gene Ontology	GO:0051393	2	0.0203684	ENSBTAG00000010026|ENSBTAG00000018255
protein serine/threonine phosphatase inhibitor activity	Gene Ontology	GO:0004865	2	0.0203684	ENSBTAG00000044009|ENSBTAG00000026586
neuron development	Gene Ontology	GO:0048666	18	0.0203893	ENSBTAG00000009438|ENSBTAG00000015073|ENSBTAG00000006209|ENSBTAG00000016005|ENSBTAG00000043948|ENSBTAG00000004694|ENSBTAG00000005827|ENSBTAG00000008133|ENSBTAG00000033983|ENSBTAG00000015525|ENSBTAG00000011267|ENSBTAG00000020489|ENSBTAG00000034693|ENSBTAG00000005710|ENSBTAG00000002280|ENSBTAG00000010241|ENSBTAG00000040338|ENSBTAG00000014270
generation of neurons	Gene Ontology	GO:0048699	24	0.0213493	ENSBTAG00000043948|ENSBTAG00000004694|ENSBTAG00000033983|ENSBTAG00000015525|ENSBTAG00000020489|ENSBTAG00000015326|ENSBTAG00000016791|ENSBTAG00000016122|ENSBTAG00000006209|ENSBTAG00000015904|ENSBTAG00000009438|ENSBTAG00000020410|ENSBTAG00000015073|ENSBTAG00000008133|ENSBTAG00000005710|ENSBTAG00000002280|ENSBTAG00000010241|ENSBTAG00000020054|ENSBTAG00000016005|ENSBTAG00000005827|ENSBTAG00000011267|…
sulfur compound binding	Gene Ontology	GO:1901681	7	0.0214124	ENSBTAG00000040347|ENSBTAG00000012866|ENSBTAG00000014395|ENSBTAG00000046502|ENSBTAG00000000648|ENSBTAG00000014809|ENSBTAG00000021176
membrane part	Gene Ontology	GO:0044425	127	0.021584	ENSBTAG00000040347|ENSBTAG00000043948|ENSBTAG00000004218|ENSBTAG00000013301|ENSBTAG00000014395|ENSBTAG00000012090|ENSBTAG00000020489|ENSBTAG00000009105|ENSBTAG00000016516|ENSBTAG00000011379|ENSBTAG00000013861|ENSBTAG00000020958|ENSBTAG00000001710|ENSBTAG00000007374|ENSBTAG00000038180|ENSBTAG00000020410|ENSBTAG00000003568|ENSBTAG00000004188|ENSBTAG00000017028|ENSBTAG00000003752|ENSBTAG00000004023|…
cytoplasmic vesicle	Gene Ontology	GO:0031410	24	0.0221892	ENSBTAG00000007935|ENSBTAG00000002313|ENSBTAG00000007976|ENSBTAG00000032660|ENSBTAG00000002280|ENSBTAG00000003802|ENSBTAG00000007305|ENSBTAG00000016122|ENSBTAG00000021176|ENSBTAG00000033759|ENSBTAG00000010390|ENSBTAG00000010692|ENSBTAG00000017028|ENSBTAG00000021130|ENSBTAG00000011156|ENSBTAG00000014809|ENSBTAG00000007371|ENSBTAG00000018833|ENSBTAG00000018295|ENSBTAG00000002788|ENSBTAG00000006355|…
extracellular matrix	Gene Ontology	GO:0031012	11	0.0222109	ENSBTAG00000040347|ENSBTAG00000017032|ENSBTAG00000012411|ENSBTAG00000012866|ENSBTAG00000012837|ENSBTAG00000002303|ENSBTAG00000003510|ENSBTAG00000000648|ENSBTAG00000021176|ENSBTAG00000014207|ENSBTAG00000017266
plasma membrane protein complex	Gene Ontology	GO:0098797	13	0.022279	ENSBTAG00000020887|ENSBTAG00000044046|ENSBTAG00000017266|ENSBTAG00000002865|ENSBTAG00000027320|ENSBTAG00000019929|ENSBTAG00000018520|ENSBTAG00000047743|ENSBTAG00000022000|ENSBTAG00000010026|ENSBTAG00000009915|ENSBTAG00000038180|ENSBTAG00000003709
establishment of localization in cell	Gene Ontology	GO:0051649	34	0.0224025	ENSBTAG00000020787|ENSBTAG00000015716|ENSBTAG00000025358|ENSBTAG00000012638|ENSBTAG00000015737|ENSBTAG00000016791|ENSBTAG00000007305|ENSBTAG00000002493|ENSBTAG00000012005|ENSBTAG00000008180|ENSBTAG00000016627|ENSBTAG00000009438|ENSBTAG00000010390|ENSBTAG00000013699|ENSBTAG00000004188|ENSBTAG00000017028|ENSBTAG00000009974|ENSBTAG00000012543|ENSBTAG00000027320|ENSBTAG00000020614|ENSBTAG00000019639|…
intracellular vesicle	Gene Ontology	GO:0097708	24	0.0226186	ENSBTAG00000007935|ENSBTAG00000002313|ENSBTAG00000007976|ENSBTAG00000032660|ENSBTAG00000002280|ENSBTAG00000003802|ENSBTAG00000007305|ENSBTAG00000016122|ENSBTAG00000021176|ENSBTAG00000033759|ENSBTAG00000010390|ENSBTAG00000010692|ENSBTAG00000017028|ENSBTAG00000021130|ENSBTAG00000011156|ENSBTAG00000014809|ENSBTAG00000007371|ENSBTAG00000018833|ENSBTAG00000018295|ENSBTAG00000002788|ENSBTAG00000006355|…
membrane depolarization	Gene Ontology	GO:0051899	4	0.0226893	ENSBTAG00000010026|ENSBTAG00000018520|ENSBTAG00000038180|ENSBTAG00000020887
phosphatase regulator activity	Gene Ontology	GO:0019208	4	0.0226893	ENSBTAG00000009302|ENSBTAG00000026586|ENSBTAG00000044009|ENSBTAG00000006724
regulation of biological quality	Gene Ontology	GO:0065008	58	0.0229667	ENSBTAG00000024095|ENSBTAG00000020887|ENSBTAG00000015716|ENSBTAG00000014395|ENSBTAG00000015525|ENSBTAG00000002280|ENSBTAG00000020489|ENSBTAG00000030669|ENSBTAG00000018520|ENSBTAG00000047488|ENSBTAG00000012156|ENSBTAG00000011626|ENSBTAG00000026234|ENSBTAG00000001061|ENSBTAG00000011379|ENSBTAG00000015904|ENSBTAG00000013861|ENSBTAG00000018404|ENSBTAG00000008633|ENSBTAG00000043948|ENSBTAG00000014825|…
early endosome	Gene Ontology	GO:0005769	8	0.0232082	ENSBTAG00000002966|ENSBTAG00000006561|ENSBTAG00000025358|ENSBTAG00000044082|ENSBTAG00000019639|ENSBTAG00000011256|ENSBTAG00000007305|ENSBTAG00000002493
divalent inorganic cation homeostasis	Gene Ontology	GO:0072507	10	0.0232486	ENSBTAG00000011626|ENSBTAG00000005668|ENSBTAG00000015716|ENSBTAG00000013861|ENSBTAG00000006355|ENSBTAG00000015525|ENSBTAG00000020614|ENSBTAG00000010390|ENSBTAG00000014809|ENSBTAG00000040253
cellular transition metal ion homeostasis	Gene Ontology	GO:0046916	5	0.0233028	ENSBTAG00000011626|ENSBTAG00000015525|ENSBTAG00000005668|ENSBTAG00000005115|ENSBTAG00000006355
regulation of homeostatic process	Gene Ontology	GO:0032844	11	0.0237547	ENSBTAG00000010664|ENSBTAG00000021240|ENSBTAG00000015904|ENSBTAG00000015716|ENSBTAG00000017162|ENSBTAG00000006355|ENSBTAG00000008633|ENSBTAG00000020614|ENSBTAG00000010390|ENSBTAG00000014809|ENSBTAG00000009438
positive regulation of GTPase activity	Gene Ontology	GO:0043547	12	0.0238448	ENSBTAG00000005340|ENSBTAG00000003245|ENSBTAG00000013699|ENSBTAG00000008338|ENSBTAG00000000146|ENSBTAG00000031967|ENSBTAG00000017266|ENSBTAG00000004685|ENSBTAG00000015414|ENSBTAG00000008424|ENSBTAG00000006561|ENSBTAG00000039160
zinc ion transmembrane transporter activity	Gene Ontology	GO:0005385	3	0.0239133	ENSBTAG00000015525|ENSBTAG00000005668|ENSBTAG00000006355
zinc II ion transmembrane transport	Gene Ontology	GO:0071577	3	0.0239133	ENSBTAG00000015525|ENSBTAG00000005668|ENSBTAG00000006355
cyclic nucleotide binding	Gene Ontology	GO:0030551	3	0.0239133	ENSBTAG00000043948|ENSBTAG00000008621|ENSBTAG00000018404
voltage-gated calcium channel activity	Gene Ontology	GO:0005245	3	0.0239133	ENSBTAG00000022000|ENSBTAG00000010026|ENSBTAG00000020887
regulation of potassium ion transmembrane transporter activity	Gene Ontology	GO:1901016	3	0.0239133	ENSBTAG00000010026|ENSBTAG00000017719|ENSBTAG00000017162
single-multicellular organism process	Gene Ontology	GO:0044707	90	0.024602	ENSBTAG00000014521|ENSBTAG00000012411|ENSBTAG00000043948|ENSBTAG00000004694|ENSBTAG00000003510|ENSBTAG00000014395|ENSBTAG00000020489|ENSBTAG00000018404|ENSBTAG00000038180|ENSBTAG00000020410|ENSBTAG00000019297|ENSBTAG00000000406|ENSBTAG00000033983|ENSBTAG00000007893|ENSBTAG00000011367|ENSBTAG00000018185|ENSBTAG00000040338|ENSBTAG00000017032|ENSBTAG00000010866|ENSBTAG00000040088|ENSBTAG00000025181|…
modulation of synaptic transmission	Gene Ontology	GO:0050804	7	0.0248175	ENSBTAG00000016005|ENSBTAG00000018255|ENSBTAG00000020614|ENSBTAG00000034693|ENSBTAG00000005710|ENSBTAG00000002280|ENSBTAG00000018989
secretion	Gene Ontology	GO:0046903	19	0.0250777	ENSBTAG00000005340|ENSBTAG00000011367|ENSBTAG00000009438|ENSBTAG00000014112|ENSBTAG00000018255|ENSBTAG00000002788|ENSBTAG00000021291|ENSBTAG00000008424|ENSBTAG00000020614|ENSBTAG00000012638|ENSBTAG00000034693|ENSBTAG00000004188|ENSBTAG00000017162|ENSBTAG00000026885|ENSBTAG00000007371|ENSBTAG00000030921|ENSBTAG00000020054|ENSBTAG00000002493|ENSBTAG00000010390
cell morphogenesis involved in neuron differentiation	Gene Ontology	GO:0048667	11	0.0253751	ENSBTAG00000015073|ENSBTAG00000006209|ENSBTAG00000016005|ENSBTAG00000033983|ENSBTAG00000011267|ENSBTAG00000020489|ENSBTAG00000014270|ENSBTAG00000002280|ENSBTAG00000010241|ENSBTAG00000040338|ENSBTAG00000009438
exocyst	Gene Ontology	GO:0000145	2	0.0256966	ENSBTAG00000021291|ENSBTAG00000014112
regulation of cardiac conduction	Gene Ontology	GO:1903779	2	0.0256966	ENSBTAG00000010390|ENSBTAG00000000965
voltage-gated sodium channel complex	Gene Ontology	GO:0001518	2	0.0256966	ENSBTAG00000018520|ENSBTAG00000038180
zinc II ion transmembrane import	Gene Ontology	GO:0071578	2	0.0256966	ENSBTAG00000015525|ENSBTAG00000005668
glycerol ether metabolic process	Gene Ontology	GO:0006662	2	0.0256966	ENSBTAG00000034154|ENSBTAG00000016791
synaptic transmission, GABAergic	Gene Ontology	GO:0051932	2	0.0256966	ENSBTAG00000002280|ENSBTAG00000020614
positive regulation of G1/S transition of mitotic cell cycle	Gene Ontology	GO:1900087	2	0.0256966	ENSBTAG00000044009|ENSBTAG00000008338
phosphatidylglycerol biosynthetic process	Gene Ontology	GO:0006655	2	0.0256966	ENSBTAG00000006066|ENSBTAG00000000065
movement of cell or subcellular component	Gene Ontology	GO:0006928	30	0.0257407	ENSBTAG00000040347|ENSBTAG00000017266|ENSBTAG00000014392|ENSBTAG00000033983|ENSBTAG00000010866|ENSBTAG00000003802|ENSBTAG00000017026|ENSBTAG00000016791|ENSBTAG00000001061|ENSBTAG00000006209|ENSBTAG00000012866|ENSBTAG00000012005|ENSBTAG00000011256|ENSBTAG00000009438|ENSBTAG00000010390|ENSBTAG00000003510|ENSBTAG00000015073|ENSBTAG00000008133|ENSBTAG00000020614|ENSBTAG00000002280|ENSBTAG00000010241|…
exocytosis	Gene Ontology	GO:0006887	9	0.0259208	ENSBTAG00000014112|ENSBTAG00000004188|ENSBTAG00000002788|ENSBTAG00000021291|ENSBTAG00000008424|ENSBTAG00000012638|ENSBTAG00000034693|ENSBTAG00000011367|ENSBTAG00000007371
fat cell differentiation	Gene Ontology	GO:0045444	8	0.026386	ENSBTAG00000026234|ENSBTAG00000031750|ENSBTAG00000008338|ENSBTAG00000015904|ENSBTAG00000015716|ENSBTAG00000015083|ENSBTAG00000017266|ENSBTAG00000006528
sequestering of metal ion	Gene Ontology	GO:0051238	5	0.0266056	ENSBTAG00000015716|ENSBTAG00000014809|ENSBTAG00000020614|ENSBTAG00000010390|ENSBTAG00000006355
regulation of tissue remodeling	Gene Ontology	GO:0034103	3	0.0269283	ENSBTAG00000008424|ENSBTAG00000021240|ENSBTAG00000012866
negative regulation of transcription factor import into nucleus	Gene Ontology	GO:0042992	3	0.0269283	ENSBTAG00000003543|ENSBTAG00000010390|ENSBTAG00000014482
zinc II ion transport	Gene Ontology	GO:0006829	3	0.0269283	ENSBTAG00000015525|ENSBTAG00000005668|ENSBTAG00000006355
cellular metal ion homeostasis	Gene Ontology	GO:0006875	11	0.0270742	ENSBTAG00000011626|ENSBTAG00000005115|ENSBTAG00000005668|ENSBTAG00000015716|ENSBTAG00000013861|ENSBTAG00000006355|ENSBTAG00000015525|ENSBTAG00000020614|ENSBTAG00000010390|ENSBTAG00000014809|ENSBTAG00000040253
transport	Gene Ontology	GO:0006810	79	0.0275084	ENSBTAG00000014112|ENSBTAG00000020787|ENSBTAG00000020887|ENSBTAG00000015716|ENSBTAG00000002313|ENSBTAG00000014395|ENSBTAG00000032660|ENSBTAG00000016005|ENSBTAG00000002788|ENSBTAG00000015525|ENSBTAG00000021291|ENSBTAG00000012638|ENSBTAG00000015737|ENSBTAG00000016791|ENSBTAG00000007305|ENSBTAG00000047488|ENSBTAG00000012156|ENSBTAG00000011626|ENSBTAG00000002966|ENSBTAG00000011379|ENSBTAG00000020614|…
Golgi apparatus	Gene Ontology	GO:0005794	27	0.0276101	ENSBTAG00000004218|ENSBTAG00000007976|ENSBTAG00000032660|ENSBTAG00000012090|ENSBTAG00000007305|ENSBTAG00000011626|ENSBTAG00000006209|ENSBTAG00000031967|ENSBTAG00000013955|ENSBTAG00000003164|ENSBTAG00000011256|ENSBTAG00000017028|ENSBTAG00000014661|ENSBTAG00000002303|ENSBTAG00000044082|ENSBTAG00000011156|ENSBTAG00000020614|ENSBTAG00000002914|ENSBTAG00000007371|ENSBTAG00000018295|ENSBTAG00000011206|…
motor activity	Gene Ontology	GO:0003774	5	0.0283631	ENSBTAG00000000462|ENSBTAG00000011256|ENSBTAG00000019334|ENSBTAG00000002280|ENSBTAG00000008538
metal ion homeostasis	Gene Ontology	GO:0055065	12	0.0286022	ENSBTAG00000011626|ENSBTAG00000005115|ENSBTAG00000005668|ENSBTAG00000015716|ENSBTAG00000020614|ENSBTAG00000013861|ENSBTAG00000006355|ENSBTAG00000015525|ENSBTAG00000002526|ENSBTAG00000010390|ENSBTAG00000014809|ENSBTAG00000040253
lipid biosynthetic process	Gene Ontology	GO:0008610	14	0.0288186	ENSBTAG00000015073|ENSBTAG00000015155|ENSBTAG00000017242|ENSBTAG00000034154|ENSBTAG00000000065|ENSBTAG00000022520|ENSBTAG00000006066|ENSBTAG00000016465|ENSBTAG00000016805|ENSBTAG00000016791|ENSBTAG00000016516|ENSBTAG00000044179|ENSBTAG00000016122|ENSBTAG00000004557
extracellular matrix component	Gene Ontology	GO:0044420	4	0.0291187	ENSBTAG00000003510|ENSBTAG00000017266|ENSBTAG00000017032|ENSBTAG00000012866
single-organism transport	Gene Ontology	GO:0044765	47	0.0295189	ENSBTAG00000014112|ENSBTAG00000015716|ENSBTAG00000002788|ENSBTAG00000040088|ENSBTAG00000021291|ENSBTAG00000012638|ENSBTAG00000003543|ENSBTAG00000015737|ENSBTAG00000016791|ENSBTAG00000047488|ENSBTAG00000005340|ENSBTAG00000002493|ENSBTAG00000011379|ENSBTAG00000012005|ENSBTAG00000043948|ENSBTAG00000017162|ENSBTAG00000010026|ENSBTAG00000043962|ENSBTAG00000009438|ENSBTAG00000010390|ENSBTAG00000004188|…
molecular function regulator	Gene Ontology	GO:0098772	26	0.0298642	ENSBTAG00000003245|ENSBTAG00000000146|ENSBTAG00000033983|ENSBTAG00000008621|ENSBTAG00000026586|ENSBTAG00000005340|ENSBTAG00000031967|ENSBTAG00000018404|ENSBTAG00000003201|ENSBTAG00000039160|ENSBTAG00000018989|ENSBTAG00000023377|ENSBTAG00000013699|ENSBTAG00000004685|ENSBTAG00000015414|ENSBTAG00000020614|ENSBTAG00000006724|ENSBTAG00000009302|ENSBTAG00000006561|ENSBTAG00000008338|ENSBTAG00000023831|…
establishment of localization	Gene Ontology	GO:0051234	81	0.0300576	ENSBTAG00000014112|ENSBTAG00000020787|ENSBTAG00000020887|ENSBTAG00000015716|ENSBTAG00000002313|ENSBTAG00000005340|ENSBTAG00000014395|ENSBTAG00000032660|ENSBTAG00000016005|ENSBTAG00000002788|ENSBTAG00000015525|ENSBTAG00000021291|ENSBTAG00000022000|ENSBTAG00000012638|ENSBTAG00000015737|ENSBTAG00000016791|ENSBTAG00000007305|ENSBTAG00000047488|ENSBTAG00000012156|ENSBTAG00000011626|ENSBTAG00000002966|…
post-Golgi vesicle-mediated transport	Gene Ontology	GO:0006892	3	0.0301361	ENSBTAG00000011256|ENSBTAG00000032660|ENSBTAG00000021291
cellular zinc ion homeostasis	Gene Ontology	GO:0006882	3	0.0301361	ENSBTAG00000015525|ENSBTAG00000005668|ENSBTAG00000006355
intercalated disc	Gene Ontology	GO:0014704	3	0.0301361	ENSBTAG00000018255|ENSBTAG00000018520|ENSBTAG00000038180
regulation of insulin secretion involved in cellular response to glucose stimulus	Gene Ontology	GO:0061178	3	0.0301361	ENSBTAG00000020614|ENSBTAG00000010390|ENSBTAG00000009438
regulation of localization	Gene Ontology	GO:0032879	42	0.0305078	ENSBTAG00000020887|ENSBTAG00000015716|ENSBTAG00000003510|ENSBTAG00000010866|ENSBTAG00000002865|ENSBTAG00000002280|ENSBTAG00000020489|ENSBTAG00000007305|ENSBTAG00000005115|ENSBTAG00000002493|ENSBTAG00000001061|ENSBTAG00000012866|ENSBTAG00000013861|ENSBTAG00000022000|ENSBTAG00000010026|ENSBTAG00000009438|ENSBTAG00000010390|ENSBTAG00000020410|ENSBTAG00000005340|ENSBTAG00000004685|ENSBTAG00000013699|…
neurogenesis	Gene Ontology	GO:0022008	25	0.0306871	ENSBTAG00000043948|ENSBTAG00000004694|ENSBTAG00000033983|ENSBTAG00000015525|ENSBTAG00000020489|ENSBTAG00000015326|ENSBTAG00000016791|ENSBTAG00000016122|ENSBTAG00000006209|ENSBTAG00000015904|ENSBTAG00000009438|ENSBTAG00000020410|ENSBTAG00000015073|ENSBTAG00000008133|ENSBTAG00000044185|ENSBTAG00000005710|ENSBTAG00000002280|ENSBTAG00000010241|ENSBTAG00000020054|ENSBTAG00000016005|ENSBTAG00000005827|…
intracellular protein transport	Gene Ontology	GO:0006886	21	0.0307002	ENSBTAG00000013699|ENSBTAG00000018295|ENSBTAG00000020787|ENSBTAG00000014482|ENSBTAG00000016779|ENSBTAG00000012005|ENSBTAG00000009974|ENSBTAG00000012543|ENSBTAG00000027320|ENSBTAG00000025358|ENSBTAG00000003543|ENSBTAG00000019639|ENSBTAG00000010390|ENSBTAG00000015737|ENSBTAG00000016005|ENSBTAG00000016791|ENSBTAG00000007305|ENSBTAG00000009915|ENSBTAG00000017028|ENSBTAG00000002493|ENSBTAG00000015683
transport vesicle	Gene Ontology	GO:0030133	9	0.0312127	ENSBTAG00000021176|ENSBTAG00000018295|ENSBTAG00000002313|ENSBTAG00000017028|ENSBTAG00000002788|ENSBTAG00000011267|ENSBTAG00000034693|ENSBTAG00000007371|ENSBTAG00000018833
ion binding	Gene Ontology	GO:0043167	73	0.0313163	ENSBTAG00000009030|ENSBTAG00000014395|ENSBTAG00000016005|ENSBTAG00000002865|ENSBTAG00000012090|ENSBTAG00000014809|ENSBTAG00000003752|ENSBTAG00000012307|ENSBTAG00000012638|ENSBTAG00000039160|ENSBTAG00000005376|ENSBTAG00000010980|ENSBTAG00000020166|ENSBTAG00000011626|ENSBTAG00000008633|ENSBTAG00000026234|ENSBTAG00000018255|ENSBTAG00000006209|ENSBTAG00000012100|ENSBTAG00000012866|ENSBTAG00000013861|…
perinuclear region of cytoplasm	Gene Ontology	GO:0048471	13	0.0313376	ENSBTAG00000007935|ENSBTAG00000018295|ENSBTAG00000014482|ENSBTAG00000004188|ENSBTAG00000011206|ENSBTAG00000017719|ENSBTAG00000015525|ENSBTAG00000020614|ENSBTAG00000014809|ENSBTAG00000011256|ENSBTAG00000040338|ENSBTAG00000001061|ENSBTAG00000017028
regulation of voltage-gated calcium channel activity	Gene Ontology	GO:1901385	2	0.0315197	ENSBTAG00000022000|ENSBTAG00000010390
trans-Golgi network membrane	Gene Ontology	GO:0032588	2	0.0315197	ENSBTAG00000011256|ENSBTAG00000044082
ether metabolic process	Gene Ontology	GO:0018904	2	0.0315197	ENSBTAG00000034154|ENSBTAG00000016791
positive regulation of extrinsic apoptotic signaling pathway via death domain receptors	Gene Ontology	GO:1902043	2	0.0315197	ENSBTAG00000026234|ENSBTAG00000014482
positive regulation of cardiac muscle hypertrophy	Gene Ontology	GO:0010613	2	0.0315197	ENSBTAG00000001061|ENSBTAG00000016005
carbon-nitrogen ligase activity, with glutamine as amido-N-donor	Gene Ontology	GO:0016884	2	0.0315197	ENSBTAG00000017557|ENSBTAG00000000492
UDP-galactosyltransferase activity	Gene Ontology	GO:0035250	2	0.0315197	ENSBTAG00000012090|ENSBTAG00000003164
positive regulation of muscle hypertrophy	Gene Ontology	GO:0014742	2	0.0315197	ENSBTAG00000001061|ENSBTAG00000016005
positive regulation of potassium ion transport	Gene Ontology	GO:0043268	2	0.0315197	ENSBTAG00000002280|ENSBTAG00000017719
inner ear development	Gene Ontology	GO:0048839	6	0.0317264	ENSBTAG00000017032|ENSBTAG00000010866|ENSBTAG00000011267|ENSBTAG00000008424|ENSBTAG00000011367|ENSBTAG00000015326
vesicle fusion	Gene Ontology	GO:0006906	6	0.0317264	ENSBTAG00000013699|ENSBTAG00000004188|ENSBTAG00000017028|ENSBTAG00000009974|ENSBTAG00000034693|ENSBTAG00000007305
organelle membrane fusion	Gene Ontology	GO:0090174	6	0.0333708	ENSBTAG00000013699|ENSBTAG00000004188|ENSBTAG00000017028|ENSBTAG00000009974|ENSBTAG00000034693|ENSBTAG00000007305
endoplasmic reticulum	Gene Ontology	GO:0005783	30	0.0335309	ENSBTAG00000015716|ENSBTAG00000002313|ENSBTAG00000033983|ENSBTAG00000016516|ENSBTAG00000016122|ENSBTAG00000004278|ENSBTAG00000027630|ENSBTAG00000021240|ENSBTAG00000006209|ENSBTAG00000012866|ENSBTAG00000013955|ENSBTAG00000044179|ENSBTAG00000020410|ENSBTAG00000015155|ENSBTAG00000034154|ENSBTAG00000017028|ENSBTAG00000012543|ENSBTAG00000044082|ENSBTAG00000009030|ENSBTAG00000020614|ENSBTAG00000011156|…
Golgi cisterna membrane	Gene Ontology	GO:0032580	3	0.0335356	ENSBTAG00000012090|ENSBTAG00000014661|ENSBTAG00000011206
zinc ion homeostasis	Gene Ontology	GO:0055069	3	0.0335356	ENSBTAG00000015525|ENSBTAG00000005668|ENSBTAG00000006355
plasma membrane	Gene Ontology	GO:0005886	77	0.0337628	ENSBTAG00000040347|ENSBTAG00000014112|ENSBTAG00000020665|ENSBTAG00000003709|ENSBTAG00000017266|ENSBTAG00000005710|ENSBTAG00000014395|ENSBTAG00000032660|ENSBTAG00000002865|ENSBTAG00000015525|ENSBTAG00000021291|ENSBTAG00000020489|ENSBTAG00000012638|ENSBTAG00000009584|ENSBTAG00000047488|ENSBTAG00000012156|ENSBTAG00000011626|ENSBTAG00000021240|ENSBTAG00000001061|ENSBTAG00000003568|ENSBTAG00000031967|…
secretion by cell	Gene Ontology	GO:0032940	17	0.0337636	ENSBTAG00000005340|ENSBTAG00000009438|ENSBTAG00000014112|ENSBTAG00000018255|ENSBTAG00000002788|ENSBTAG00000021291|ENSBTAG00000008424|ENSBTAG00000020614|ENSBTAG00000012638|ENSBTAG00000034693|ENSBTAG00000004188|ENSBTAG00000011367|ENSBTAG00000007371|ENSBTAG00000030921|ENSBTAG00000020054|ENSBTAG00000002493|ENSBTAG00000010390
integrin-mediated signaling pathway	Gene Ontology	GO:0007229	4	0.0339451	ENSBTAG00000017266|ENSBTAG00000019929|ENSBTAG00000004805|ENSBTAG00000003709
UDP-glycosyltransferase activity	Gene Ontology	GO:0008194	5	0.0340688	ENSBTAG00000012090|ENSBTAG00000014661|ENSBTAG00000011206|ENSBTAG00000006209|ENSBTAG00000003164
anatomical structure morphogenesis	Gene Ontology	GO:0009653	45	0.0346043	ENSBTAG00000014521|ENSBTAG00000014112|ENSBTAG00000043948|ENSBTAG00000004694|ENSBTAG00000017266|ENSBTAG00000003510|ENSBTAG00000033983|ENSBTAG00000010866|ENSBTAG00000025358|ENSBTAG00000006528|ENSBTAG00000003802|ENSBTAG00000016791|ENSBTAG00000026234|ENSBTAG00000001061|ENSBTAG00000006209|ENSBTAG00000012866|ENSBTAG00000012824|ENSBTAG00000012005|ENSBTAG00000031669|ENSBTAG00000015904|ENSBTAG00000016627|…
regulation of ion homeostasis	Gene Ontology	GO:2000021	6	0.0350693	ENSBTAG00000015716|ENSBTAG00000017162|ENSBTAG00000006355|ENSBTAG00000020614|ENSBTAG00000010390|ENSBTAG00000014809
neuron differentiation	Gene Ontology	GO:0030182	21	0.0351015	ENSBTAG00000009438|ENSBTAG00000015073|ENSBTAG00000006209|ENSBTAG00000016005|ENSBTAG00000015904|ENSBTAG00000043948|ENSBTAG00000016122|ENSBTAG00000005827|ENSBTAG00000008133|ENSBTAG00000033983|ENSBTAG00000015525|ENSBTAG00000011267|ENSBTAG00000020489|ENSBTAG00000004694|ENSBTAG00000015326|ENSBTAG00000005710|ENSBTAG00000002280|ENSBTAG00000010241|ENSBTAG00000040338|ENSBTAG00000014270|ENSBTAG00000034693
organelle fusion	Gene Ontology	GO:0048284	7	0.0356606	ENSBTAG00000013699|ENSBTAG00000004188|ENSBTAG00000017028|ENSBTAG00000009974|ENSBTAG00000034693|ENSBTAG00000007935|ENSBTAG00000007305
calmodulin binding	Gene Ontology	GO:0005516	5	0.0361173	ENSBTAG00000016005|ENSBTAG00000012100|ENSBTAG00000013861|ENSBTAG00000034693|ENSBTAG00000008338
apical junction complex	Gene Ontology	GO:0043296	5	0.0361173	ENSBTAG00000018255|ENSBTAG00000015414|ENSBTAG00000011367|ENSBTAG00000003568|ENSBTAG00000025181
cell adhesion	Gene Ontology	GO:0007155	25	0.0363645	ENSBTAG00000012411|ENSBTAG00000017266|ENSBTAG00000031669|ENSBTAG00000009266|ENSBTAG00000003709|ENSBTAG00000011626|ENSBTAG00000001061|ENSBTAG00000012866|ENSBTAG00000018404|ENSBTAG00000044033|ENSBTAG00000014488|ENSBTAG00000012543|ENSBTAG00000015414|ENSBTAG00000020614|ENSBTAG00000005710|ENSBTAG00000010241|ENSBTAG00000020054|ENSBTAG00000010664|ENSBTAG00000014482|ENSBTAG00000018255|ENSBTAG00000015904|…
Golgi-associated vesicle	Gene Ontology	GO:0005798	4	0.0365221	ENSBTAG00000011267|ENSBTAG00000007305|ENSBTAG00000032660|ENSBTAG00000002788
cell-cell adherens junction	Gene Ontology	GO:0005913	3	0.0371251	ENSBTAG00000009266|ENSBTAG00000031669|ENSBTAG00000018255
cell projection organization	Gene Ontology	GO:0030030	22	0.037564	ENSBTAG00000017266|ENSBTAG00000033983|ENSBTAG00000015525|ENSBTAG00000006528|ENSBTAG00000003802|ENSBTAG00000006209|ENSBTAG00000012824|ENSBTAG00000012005|ENSBTAG00000025358|ENSBTAG00000016627|ENSBTAG00000009438|ENSBTAG00000015073|ENSBTAG00000008133|ENSBTAG00000005710|ENSBTAG00000002280|ENSBTAG00000010241|ENSBTAG00000016005|ENSBTAG00000011267|ENSBTAG00000020489|ENSBTAG00000034693|ENSBTAG00000014270|…
regulation of myelination	Gene Ontology	GO:0031641	2	0.0378049	ENSBTAG00000005827|ENSBTAG00000020054
phosphatidylglycerol metabolic process	Gene Ontology	GO:0046471	2	0.0378049	ENSBTAG00000006066|ENSBTAG00000000065
cellular response to alcohol	Gene Ontology	GO:0097306	2	0.0378049	ENSBTAG00000020614|ENSBTAG00000014395
T-helper 17 type immune response	Gene Ontology	GO:0072538	2	0.0378049	ENSBTAG00000010664|ENSBTAG00000015904
protein kinase A regulatory subunit binding	Gene Ontology	GO:0034237	2	0.0378049	ENSBTAG00000016627|ENSBTAG00000026994
actinin binding	Gene Ontology	GO:0042805	2	0.0378049	ENSBTAG00000010026|ENSBTAG00000018255
cAMP binding	Gene Ontology	GO:0030552	2	0.0378049	ENSBTAG00000043948|ENSBTAG00000008621
biological adhesion	Gene Ontology	GO:0022610	25	0.0388427	ENSBTAG00000012411|ENSBTAG00000017266|ENSBTAG00000031669|ENSBTAG00000009266|ENSBTAG00000003709|ENSBTAG00000011626|ENSBTAG00000001061|ENSBTAG00000012866|ENSBTAG00000018404|ENSBTAG00000044033|ENSBTAG00000014488|ENSBTAG00000012543|ENSBTAG00000015414|ENSBTAG00000020614|ENSBTAG00000005710|ENSBTAG00000010241|ENSBTAG00000020054|ENSBTAG00000010664|ENSBTAG00000014482|ENSBTAG00000018255|ENSBTAG00000015904|…
oxidoreductase activity, acting on the CH-CH group of donors	Gene Ontology	GO:0016627	4	0.0392086	ENSBTAG00000031358|ENSBTAG00000002526|ENSBTAG00000016465|ENSBTAG00000021934
cell periphery	Gene Ontology	GO:0071944	78	0.0397193	ENSBTAG00000040347|ENSBTAG00000014112|ENSBTAG00000020665|ENSBTAG00000003709|ENSBTAG00000017266|ENSBTAG00000005710|ENSBTAG00000014395|ENSBTAG00000032660|ENSBTAG00000002865|ENSBTAG00000015525|ENSBTAG00000021291|ENSBTAG00000020489|ENSBTAG00000012638|ENSBTAG00000009584|ENSBTAG00000047488|ENSBTAG00000012156|ENSBTAG00000011626|ENSBTAG00000021240|ENSBTAG00000001061|ENSBTAG00000003568|ENSBTAG00000022000|…
neuron projection morphogenesis	Gene Ontology	GO:0048812	11	0.0401557	ENSBTAG00000015073|ENSBTAG00000006209|ENSBTAG00000016005|ENSBTAG00000033983|ENSBTAG00000020489|ENSBTAG00000034693|ENSBTAG00000014270|ENSBTAG00000002280|ENSBTAG00000040338|ENSBTAG00000010241|ENSBTAG00000009438
regulation of response to wounding	Gene Ontology	GO:1903034	5	0.0404371	ENSBTAG00000010664|ENSBTAG00000001061|ENSBTAG00000020614|ENSBTAG00000033983|ENSBTAG00000018404
protein kinase activity	Gene Ontology	GO:0004672	15	0.0408581	ENSBTAG00000000005|ENSBTAG00000026234|ENSBTAG00000001061|ENSBTAG00000011379|ENSBTAG00000020787|ENSBTAG00000010664|ENSBTAG00000017162|ENSBTAG00000033983|ENSBTAG00000018404|ENSBTAG00000007270|ENSBTAG00000020614|ENSBTAG00000009438|ENSBTAG00000000965|ENSBTAG00000044119|ENSBTAG00000014825
insulin secretion involved in cellular response to glucose stimulus	Gene Ontology	GO:0035773	3	0.0409027	ENSBTAG00000020614|ENSBTAG00000010390|ENSBTAG00000009438
brown fat cell differentiation	Gene Ontology	GO:0050873	3	0.0409027	ENSBTAG00000015716|ENSBTAG00000017266|ENSBTAG00000031750
glycosaminoglycan biosynthetic process	Gene Ontology	GO:0006024	3	0.0409027	ENSBTAG00000014521|ENSBTAG00000010644|ENSBTAG00000006209
Rho GTPase binding	Gene Ontology	GO:0017048	3	0.0409027	ENSBTAG00000016627|ENSBTAG00000021291|ENSBTAG00000004685
protein localization to vacuole	Gene Ontology	GO:0072665	3	0.0409027	ENSBTAG00000007305|ENSBTAG00000019639|ENSBTAG00000020787
lateral plasma membrane	Gene Ontology	GO:0016328	3	0.0409027	ENSBTAG00000018255|ENSBTAG00000005711|ENSBTAG00000015414
late endosome membrane	Gene Ontology	GO:0031902	4	0.0420048	ENSBTAG00000014809|ENSBTAG00000007305|ENSBTAG00000002788|ENSBTAG00000044082
developmental process	Gene Ontology	GO:0032502	88	0.042208	ENSBTAG00000014521|ENSBTAG00000012411|ENSBTAG00000043948|ENSBTAG00000004694|ENSBTAG00000003510|ENSBTAG00000033983|ENSBTAG00000020489|ENSBTAG00000038180|ENSBTAG00000020410|ENSBTAG00000019297|ENSBTAG00000000406|ENSBTAG00000016550|ENSBTAG00000011367|ENSBTAG00000018185|ENSBTAG00000040338|ENSBTAG00000017032|ENSBTAG00000010866|ENSBTAG00000015525|ENSBTAG00000006528|ENSBTAG00000015326|ENSBTAG00000016122|…
single-organism localization	Gene Ontology	GO:1902578	49	0.0425941	ENSBTAG00000014112|ENSBTAG00000015716|ENSBTAG00000002788|ENSBTAG00000040088|ENSBTAG00000021291|ENSBTAG00000012638|ENSBTAG00000003543|ENSBTAG00000015737|ENSBTAG00000016791|ENSBTAG00000047488|ENSBTAG00000005340|ENSBTAG00000002493|ENSBTAG00000011379|ENSBTAG00000012005|ENSBTAG00000008180|ENSBTAG00000043948|ENSBTAG00000017162|ENSBTAG00000010026|ENSBTAG00000003201|ENSBTAG00000043962|ENSBTAG00000009438|…
presynapse	Gene Ontology	GO:0098793	7	0.0438172	ENSBTAG00000015885|ENSBTAG00000004188|ENSBTAG00000011367|ENSBTAG00000034693|ENSBTAG00000007371|ENSBTAG00000018833|ENSBTAG00000018989
cytoplasm	Gene Ontology	GO:0005737	178	0.044076	ENSBTAG00000014521|ENSBTAG00000023377|ENSBTAG00000004218|ENSBTAG00000014392|ENSBTAG00000033983|ENSBTAG00000012090|ENSBTAG00000005249|ENSBTAG00000015737|ENSBTAG00000009584|ENSBTAG00000016516|ENSBTAG00000012156|ENSBTAG00000005340|ENSBTAG00000018404|ENSBTAG00000018036|ENSBTAG00000015683|ENSBTAG00000020410|ENSBTAG00000019291|ENSBTAG00000003568|ENSBTAG00000004188|ENSBTAG00000017028|ENSBTAG00000003752|…
sodium channel complex	Gene Ontology	GO:0034706	2	0.0445213	ENSBTAG00000018520|ENSBTAG00000038180
positive regulation of cell cycle G1/S phase transition	Gene Ontology	GO:1902808	2	0.0445213	ENSBTAG00000044009|ENSBTAG00000008338
Rac GTPase binding	Gene Ontology	GO:0048365	2	0.0445213	ENSBTAG00000016627|ENSBTAG00000004685
presynaptic membrane	Gene Ontology	GO:0042734	2	0.0445213	ENSBTAG00000034693|ENSBTAG00000018989
lamellipodium morphogenesis	Gene Ontology	GO:0072673	2	0.0445213	ENSBTAG00000016627|ENSBTAG00000025358
nonribosomal peptide biosynthetic process	Gene Ontology	GO:0019184	2	0.0445213	ENSBTAG00000013301|ENSBTAG00000002526
regulation of neuron migration	Gene Ontology	GO:2001222	2	0.0445213	ENSBTAG00000010241|ENSBTAG00000020489
acetylgalactosaminyltransferase activity	Gene Ontology	GO:0008376	2	0.0445213	ENSBTAG00000014661|ENSBTAG00000011206
neuromuscular process controlling posture	Gene Ontology	GO:0050884	2	0.0445213	ENSBTAG00000014395|ENSBTAG00000018520
calcineurin-NFAT signaling cascade	Gene Ontology	GO:0033173	2	0.0445213	ENSBTAG00000009302|ENSBTAG00000016005
platelet aggregation	Gene Ontology	GO:0070527	3	0.0448661	ENSBTAG00000010664|ENSBTAG00000001061|ENSBTAG00000018404
lysosomal transport	Gene Ontology	GO:0007041	3	0.0448661	ENSBTAG00000007305|ENSBTAG00000019639|ENSBTAG00000002493
positive regulation of myeloid leukocyte differentiation	Gene Ontology	GO:0002763	3	0.0448661	ENSBTAG00000040088|ENSBTAG00000021240|ENSBTAG00000001061
synaptic signaling	Gene Ontology	GO:0099536	11	0.0449351	ENSBTAG00000016005|ENSBTAG00000018255|ENSBTAG00000005710|ENSBTAG00000014395|ENSBTAG00000002280|ENSBTAG00000020614|ENSBTAG00000011367|ENSBTAG00000034693|ENSBTAG00000004188|ENSBTAG00000022000|ENSBTAG00000018989
anterograde trans-synaptic signaling	Gene Ontology	GO:0098916	11	0.0449351	ENSBTAG00000016005|ENSBTAG00000018255|ENSBTAG00000005710|ENSBTAG00000014395|ENSBTAG00000002280|ENSBTAG00000020614|ENSBTAG00000011367|ENSBTAG00000034693|ENSBTAG00000004188|ENSBTAG00000022000|ENSBTAG00000018989
chemical synaptic transmission	Gene Ontology	GO:0007268	11	0.0449351	ENSBTAG00000016005|ENSBTAG00000018255|ENSBTAG00000005710|ENSBTAG00000014395|ENSBTAG00000002280|ENSBTAG00000020614|ENSBTAG00000011367|ENSBTAG00000034693|ENSBTAG00000004188|ENSBTAG00000022000|ENSBTAG00000018989
trans-synaptic signaling	Gene Ontology	GO:0099537	11	0.0449351	ENSBTAG00000016005|ENSBTAG00000018255|ENSBTAG00000005710|ENSBTAG00000014395|ENSBTAG00000002280|ENSBTAG00000020614|ENSBTAG00000011367|ENSBTAG00000034693|ENSBTAG00000004188|ENSBTAG00000022000|ENSBTAG00000018989
integral component of endoplasmic reticulum membrane	Gene Ontology	GO:0030176	5	0.0450567	ENSBTAG00000021240|ENSBTAG00000016465|ENSBTAG00000006209|ENSBTAG00000016122|ENSBTAG00000004557
single-organism developmental process	Gene Ontology	GO:0044767	87	0.0457769	ENSBTAG00000014521|ENSBTAG00000012411|ENSBTAG00000043948|ENSBTAG00000004694|ENSBTAG00000003510|ENSBTAG00000033983|ENSBTAG00000020489|ENSBTAG00000038180|ENSBTAG00000020410|ENSBTAG00000019297|ENSBTAG00000000406|ENSBTAG00000016550|ENSBTAG00000011367|ENSBTAG00000018185|ENSBTAG00000040338|ENSBTAG00000017032|ENSBTAG00000010866|ENSBTAG00000015525|ENSBTAG00000006528|ENSBTAG00000015326|ENSBTAG00000016122|…
heart contraction	Gene Ontology	GO:0060047	6	0.0464216	ENSBTAG00000044046|ENSBTAG00000013861|ENSBTAG00000010390|ENSBTAG00000000965|ENSBTAG00000010026|ENSBTAG00000040253
multicellular organism development	Gene Ontology	GO:0007275	72	0.0466334	ENSBTAG00000014521|ENSBTAG00000012411|ENSBTAG00000040338|ENSBTAG00000004694|ENSBTAG00000017266|ENSBTAG00000007976|ENSBTAG00000033983|ENSBTAG00000010866|ENSBTAG00000015525|ENSBTAG00000016550|ENSBTAG00000015181|ENSBTAG00000017032|ENSBTAG00000015326|ENSBTAG00000015073|ENSBTAG00000016791|ENSBTAG00000016122|ENSBTAG00000014112|ENSBTAG00000003709|ENSBTAG00000026234|ENSBTAG00000001061|ENSBTAG00000006209|…
regulation of reproductive process	Gene Ontology	GO:2000241	5	0.0474796	ENSBTAG00000003802|ENSBTAG00000014395|ENSBTAG00000026234|ENSBTAG00000008338|ENSBTAG00000033759
cell-cell junction	Gene Ontology	GO:0005911	10	0.0475114	ENSBTAG00000003568|ENSBTAG00000015414|ENSBTAG00000018255|ENSBTAG00000031669|ENSBTAG00000025181|ENSBTAG00000011367|ENSBTAG00000018520|ENSBTAG00000026885|ENSBTAG00000009266|ENSBTAG00000038180
membrane protein complex	Gene Ontology	GO:0098796	25	0.0477637	ENSBTAG00000020787|ENSBTAG00000017266|ENSBTAG00000014395|ENSBTAG00000010355|ENSBTAG00000007305|ENSBTAG00000016122|ENSBTAG00000003709|ENSBTAG00000025358|ENSBTAG00000022000|ENSBTAG00000010026|ENSBTAG00000038180|ENSBTAG00000020887|ENSBTAG00000044046|ENSBTAG00000004188|ENSBTAG00000009974|ENSBTAG00000027320|ENSBTAG00000018520|ENSBTAG00000018295|ENSBTAG00000014482|ENSBTAG00000002865|ENSBTAG00000019929|…
negative regulation of sequestering of calcium ion	Gene Ontology	GO:0051283	4	0.0479261	ENSBTAG00000015716|ENSBTAG00000014809|ENSBTAG00000020614|ENSBTAG00000010390
regulation of sequestering of calcium ion	Gene Ontology	GO:0051282	4	0.0479261	ENSBTAG00000015716|ENSBTAG00000014809|ENSBTAG00000020614|ENSBTAG00000010390
aminoglycan biosynthetic process	Gene Ontology	GO:0006023	3	0.0490123	ENSBTAG00000014521|ENSBTAG00000010644|ENSBTAG00000006209
cardiac conduction	Gene Ontology	GO:0061337	3	0.0490123	ENSBTAG00000010026|ENSBTAG00000010390|ENSBTAG00000000965
Rho guanyl-nucleotide exchange factor activity	Gene Ontology	GO:0005089	3	0.0490123	ENSBTAG00000008424|ENSBTAG00000039160|ENSBTAG00000000146
microtubule polymerization	Gene Ontology	GO:0046785	3	0.0490123	ENSBTAG00000015525|ENSBTAG00000015414|ENSBTAG00000016779
intrinsic component of endoplasmic reticulum membrane	Gene Ontology	GO:0031227	5	0.0499781	ENSBTAG00000021240|ENSBTAG00000016465|ENSBTAG00000006209|ENSBTAG00000016122|ENSBTAG00000004557
